# Supplementary material for: Strengthening Preparedness for Arbovirus Infections in Mediterranean and Black Sea Countries: A Conceptual Framework to Assess Integrated Surveillance in the Context of the One Health Strategy
Source: Int J Environ Res Public Health. 2018 Mar 10;15(3):489. doi: 10.3390/ijerph15030489 (PMC5877034; doi:10.3390/ijerph15030489)
Supplement: Supplementary file 1 [file ijerph-15-00489-s001.zip]

Archive with 5 entries (4 files):
- ijerph-262683 supplementary/
- ijerph-262683 supplementary/S1. eligible articles.pdf
- ijerph-262683 supplementary/S2.eligible documents.pdf
- ijerph-262683 supplementary/S3 PubMED database.xlsx
- ijerph-262683 supplementary/S4  Scoping Review Protocol.pdf
