# Supplementary material for: Strengthening Preparedness for Arbovirus Infections in Mediterranean and Black Sea Countries: A Conceptual Framework to Assess Integrated Surveillance in the Context of the One Health Strategy
Source: Int J Environ Res Public Health. 2018 Mar 10;15(3):489. doi: 10.3390/ijerph15030489 (PMC5877034; doi:10.3390/ijerph15030489)
Supplement: Supplementary file 1 [file ijerph-15-00489-s001.zip › ijerph-262683 supplementary/S3 PubMED database.xlsx]

## Sheet: PubMed2XL
ID	DataBase	Exposure axis	Article Title	Language	Journal: Abbreviation	Journal: Year	Journal: Month	Journal: Volume	Journal: Issue	Journal: Medline Pagination	All Authors (Last, Initials)	Affiliation
1	PubMED	CHK	Large number of imported chikungunya cases in mainland France, 2014: a challenge for surveillance and response.	eng	Euro Surveill	2014		19	28	20856	Paty, MC; Six, C; Charlet, F; Heuzé, G; Cochet, A; Wiegandt, A; Chappert, JL; Dejour-Salamanca, D; Guinard, A; Soler, P; Servas, V; Vivier-Darrigol, M; Ledrans, M; Debruyne, M; Schaal, O; Jeannin, C; Helynck, B; Leparc-Goffart, I; Coignard, B	French Institute for Public Health Surveillance (Institut de Veille Sanitaire, InVS), Saint-Maurice, France.
2	PubMED	CHK	Notes from the field: chikungunya virus spreads in the Americas - Caribbean and South America, 2013-2014.	eng	MMWR Morb Mortal Wkly Rep	2014	Jun	63	22	500-1	Fischer, M; Staples, JE; ,
3	PubMED	CHK	Chikungunya antibodies detected in non-human primates and rats in three Indian Ocean islands after the 2006 ChikV outbreak.	eng	Vet Res	2014		45		52	Vourc'h, G; Halos, L; Desvars, A; Boué, F; Pascal, M; Lecollinet, S; Zientara, S; Duval, T; Nzonza, A; Brémont, M	Institut National de la Recherche Agronomique (INRA), UR346 Epidémiologie Animale, Saint-Genès-Champanelle, France. gvourch@clermont.inra.fr.
4	PubMED	CHK	Importance of case definition to monitor ongoing outbreak of chikungunya virus on a background of actively circulating dengue virus, St Martin, December 2013 to January 2014.	eng	Euro Surveill	2014		19	13		Omarjee, R; Prat, C; Flusin, O; Boucau, S; Tenebray, B; Merle, O; Huc-Anais, P; Cassadou, S; Leparc-Goffart, I	IRBA, French National Reference Center for Arboviruses, Marseille, France.
5	PubMED	Multi	Human and entomological surveillance of West Nile fever, dengue and chikungunya in Veneto Region, Italy, 2010-2012.	eng	BMC Infect Dis	2014		14		60	Gobbi, F; Capelli, G; Angheben, A; Giobbia, M; Conforto, M; Franzetti, M; Cattelan, AM; Raise, E; Rovere, P; Mulatti, P; Montarsi, F; Drago, A; Barzon, L; Napoletano, G; Zanella, F; Pozza, F; Russo, F; Rosi, P; Palù, G; Bisoffi, Z; ,	Centre for Tropical Diseases, Sacro Cuore-Don Calabria Hospital, Negrar, Verona, Italy. federico.gobbi@sacrocuore.it.
6	PubMED	CHK	Estimation of the reproduction number of salmon pancreas disease virus subtype 3 in homogeneously mixed populations of Norwegian farmed Atlantic salmon.	eng	Prev Vet Med	2013	Sep	111	3-4	329-32	Tavornpanich, S; Viljugrein, H; Stene, A; Brun, E	Section for Epidemiology, Norwegian Veterinary Institute, Oslo, Norway. saraya.tavornpanich@vetinst.no
7	PubMED	CHK	Mortality related to pancreas disease in Norwegian farmed salmonid fish, Salmo salar L. and Oncorhynchus mykiss (Walbaum).	eng	J Fish Dis	2013	Jul	36	7	639-45	Stormoen, M; Kristoffersen, AB; Jansen, PA	Centre of Epidemiology and Biostatistics, Department of Basic Sciences and Aquatic Medicine, Norwegian School of Veterinary Science, Oslo, Norway. marit.stormoen@nvh.no
8	PubMED	CHK	Prevalence of antibodies to alphaviruses and flaviviruses in free-ranging game animals and nonhuman primates in the greater Congo basin.	eng	J Wildl Dis	2013	Jul	49	3	587-99	Kading, RC; Borland, EM; Cranfield, M; Powers, AM	Centers for Disease Control and Prevention, Division of Vector-borne Diseases, Arbovirus Diseases Branch, Virology Activity, 3156 Rampart Road, Fort Collins, Colorado 80521, USA. fxk7@cdc.gov
9	PubMED	CHK	US Military contributions to the global response to pandemic chikungunya.	eng	Vaccine	2012	Oct	30	47	6713-20	Hoke, CH; Pace-Templeton, J; Pittman, P; Malinoski, FJ; Gibbs, P; Ulderich, T; Mathers, M; Fogtman, B; Glass, P; Vaughn, DW	US Army Medical Materiel Development Activity (USAMMDA), 1430 Veteran's Drive, Fort Detrick, MD 21702, USA. choke68432@aol.com
10	PubMED	CHK	An interdisciplinary approach to controlling chikungunya outbreaks on French islands in the south-west Indian ocean.	eng	Med Trop (Mars)	2012	Mar	72 Spec No		66-71	Flahault, A; Aumont, G; Boisson, V; de Lamballerie, X; Favier, F; Fontenille, D; Journeaux, S; Lotteau, V; Paupy, C; Sanquer, MA; Setbon, M; Gaüzere, BA	French research coordinating task force for chikungunya and dengue, CHR de La Réunion, centre hospitalier Félix Guyon, 97405 Saint-Denis cedex.
11	PubMED	CHK	[Epidemiological surveillance du chikungunya on Reunion Island from 2005 to 2011].	fre	Med Trop (Mars)	2012	Mar	72 Spec No		38-42	Larrieu, S; Balleydier, E; Renault, P; Baville, M; Filleul, L	Cellule interrégionale d'epidémiologie océan Indien (Cire OI), Saint Denis, la Réunion. sophie.larrieu@ars.sante.fr
12	PubMED	CHK	[Chikungunya outbreak on Reunion Island in 2005/2006: role of hospital physicians in raising alert].	fre	Med Trop (Mars)	2012	Mar	72 Spec No		19-22	Boisson, V; Cresta, MP; Thibault, L; Antok, E; Lemant, J; Gradel, A; André, H; Tixier, F; Winer, A	Service de réanimation polyvalente, Centre Hospitalier Régional, Groupe Hospitalier Sud Réunion, 97448 Saint Pierre cedex. veronique.boisson@chr-reunion.fr
13	PubMED	CHK	[Lessons learned from the health crisis caused by the chikungunya epidemic on Reunion Island in 2005-2006].	fre	Med Trop (Mars)	2012	Mar	72 Spec No		4-5	Jacques, C; Bernard-Alex, G; Fabrice, S
14	PubMED	CHK	Aedes albopictus (Diptera: Culicidae) population size survey in the 2007 Chikungunya outbreak area in Italy. I. Characterization of breeding sites and evaluation of sampling methodologies.	eng	J Med Entomol	2011	Nov	48	6	1214-25	Carrieri, M; Angelini, P; Venturelli, C; Maccagnani, B; Bellini, R	Medical and Veterinary Entomology, Centro Agricoltura Ambiente "G. Nicoli," Via Argini Nord 3351, 40014 Crevalcore (BO), Italy.
15	PubMED	CHK	Competency of reptiles and amphibians for eastern equine encephalitis virus.	eng	Am J Trop Med Hyg	2011	Sep	85	3	421-5	White, G; Ottendorfer, C; Graham, S; Unnasch, TR	Global Health Infectious Disease Research Program, Department of Global Health, University of South Florida, Tampa, Florida, USA. gwhite@cvmvcd.org
16	PubMED	CHK	[The reemergence of the Chikungunya virus in Réunion Island on 2010: evolution of the mosquito control practices].	fre	Bull Soc Pathol Exot	2011	May	104	2	153-60	Dehecq, JS; Baville, M; Margueron, T; Mussard, R; Filleul, L	Agence de Santé Océan Indien, Délégation de l'ile de La Réunion, Service de Lutte Antivectorielle, 2bis, avenue Georges-Brassens, CS60050, F-97408, Saint-Denis cedex 09, France. jean-sebastien.dehecq@ars.sante.fr
17	PubMED	CHK	[Epidemiological surveillance of leptospirosis on Reunion Island in 2004-2008: possible impact of Chikungunya infection on the case fatality rate of leptospirosis].	fre	Bull Soc Pathol Exot	2011	May	104	2	148-52	Renault, P; Boidin, E; D'Ortenzio, E; Balleydier, E; Daniel, B; Filleul, L	Cellule de l'Institut de Veille Sanitaire en Région Océan Indien, 2 bis, avenue Georges-Brassens, F-97400, Saint-Denis (Réunion), France. philippe.renault@ars.sante.fr
18	PubMED	CHK	Outbreaks of Eastern equine encephalitis in northeastern Brazil.	eng	J Vet Diagn Invest	2011	May	23	3	570-5	Silva, ML; Galiza, GJ; Dantas, AF; Oliveira, RN; Iamamoto, K; Achkar, SM; Riet-Correa, F	Veterinary Hospital, Federal University of Campina Grande (UFCG), Campus of Patos, 58700-000 Patos, Paraíba, Brazil.
19	PubMED	CHK	High prevalence of EEE in Michigan.	eng	J Am Vet Med Assoc	2010	Nov	237	9	1001	Larkin, M
20	PubMED	CHK	Lack of evidence for vertical transmission of SAV 3 using gametes of Atlantic salmon, Salmo salar L., exposed by natural and experimental routes.	eng	J Fish Dis	2010	Nov	33	11	879-88	Kongtorp, RT; Stene, A; Andreassen, PA; Aspehaug, V; Graham, DA; Lyngstad, TM; Olsen, AB; Olsen, RS; Sandberg, M; Santi, N; Wallace, C; Breck, O	National Veterinary Institute, Oslo and Bergen, Norway.
21	PubMED	CHK	A climate-based early warning system to predict outbreaks of Ross River virus disease in the Broome region of Western Australia.	eng	Aust N Z J Public Health	2010	Feb	34	1	89-90	McIver, L; Xiao, J; Lindsay, MD; Rowe, T; Yun, G
22	PubMED	CHK	Sentinel surveillance system for early outbreak detection in Madagascar.	eng	BMC Public Health	2010		10		31	Randrianasolo, L; Raoelina, Y; Ratsitorahina, M; Ravolomanana, L; Andriamandimby, S; Heraud, JM; Rakotomanana, F; Ramanjato, R; Randrianarivo-Solofoniaina, AE; Richard, V	Unité d'Epidémiologie, Institut Pasteur de Madagascar, Antananarivo, République de Madagascar.
23	PubMED	CHK	Pan-European Chikungunya surveillance: designing risk stratified surveillance zones.	eng	Int J Health Geogr	2009		8		61	Tilston, N; Skelly, C; Weinstein, P	ieSim, London, United Kingdom, formerly at the Institute for the Environment, Brunel University West London, Uxbridge, UK. natasha.tilston@gmail.com
24	PubMED	CHK	Re-emerging chikungunya fever: some lessons from Asia.	eng	Trop Med Int Health	2009	Aug	14	8	940-6	Bhatia, R; Narain, JP	Department of Communicable Diseases, WHO Regional Office for South-East Asia, New Delhi, India. bhatiaraj@searo.who.int
25	PubMED	CHK	Risk factors for pancreas disease (PD) outbreaks in farmed Atlantic salmon and rainbow trout in Norway during 2003-2007.	eng	Prev Vet Med	2009	Jul	90	1-2	127-36	Kristoffersen, AB; Viljugrein, H; Kongtorp, RT; Brun, E; Jansen, PA	National Veterinary Institute, P.O. Box 750, Sentrum, Oslo N-0106, Norway.
26	PubMED	CHK	Chikungunya: an overview.	eng	J Biosci	2008	Nov	33	4	443-9	Sudeep, AB; Parashar, D	National Institute of Virology, 20-A, Dr Ambedkar Road, Pune 411 001, India. sudeepmcc@yahoo.co.in
27	PubMED	CHK	The Chikungunya epidemic in Italy and its repercussion on the blood system.	eng	Blood Transfus	2008	Oct	6	4	199-210	Liumbruno, GM; Calteri, D; Petropulacos, K; Mattivi, A; Po, C; Macini, P; Tomasini, I; Zucchelli, P; Silvestri, AR; Sambri, V; Pupella, S; Catalano, L; Piccinini, V; Calizzani, G; Grazzini, G	Centro Nazionale Sangue, Istituto Superiore di Sanità, Roma, Italy. giancarlo@liumbruno.it
28	PubMED	CHK	Applying cusum-based methods for the detection of outbreaks of Ross River virus disease in Western Australia.	eng	BMC Med Inform Decis Mak	2008		8		37	Watkins, RE; Eagleson, S; Veenendaal, B; Wright, G; Plant, AJ	Australian Biosecurity CRC, Faculty of Health Sciences, Curtin University of Technology, Perth, Australia. Rochelle.Watkins@curtin.edu.au
29	PubMED	CHK	Outbreak of Chikungunya fever in Mayotte, Comoros archipelago, 2005-2006.	eng	Trans R Soc Trop Med Hyg	2008	Aug	102	8	780-6	Sissoko, D; Malvy, D; Giry, C; Delmas, G; Paquet, C; Gabrie, P; Pettinelli, F; Sanquer, MA; Pierre, V	Cellule Interrégionale d'Epidémiologie Réunion Mayotte, Direction Régionale des Affaires Sanitaires et Sociales,Brassens, BP 50, 97408 Saint-Denis Cedex 9, La Réunion, France. daouda.sissoko@sante.gouv.fr
30	PubMED	CHK	Chikungunya in Europe.	eng	Lancet	2008	Mar	371	9614	723-4	Queyriaux, B; Armengaud, A; Jeannin, C; Couturier, E; Peloux-Petiot, F
31	PubMED	CHK	Excess mortality as an epidemic intelligence tool in chikungunya mapping.	eng	Euro Surveill	2008	Feb	13	7		Ramchurn, SK; Goorah, SS; Makhan, M; Moheeput, K	Department of Physics, Faculty of Science, University of Mauritius, Reduit, Mauritius. skr@uom.ac.mu
32	PubMED	CHK	Vector-related risk mapping of the introduction and establishment of Aedes albopictus in Europe.	eng	Euro Surveill	2008	Feb	13	7		Straetemans, M; ,	The European Centre for Disease Prevention and Control, Stockholm, Sweden. Masja.straetemans@ecdc.europa.eu
33	PubMED	CHK	Outbreak and spread of chikungunya.	eng	Wkly Epidemiol Rec	2007	Nov	82	47	409-15
34	PubMED	CHK	Chikungunya in north-eastern Italy: a summing up of the outbreak.	eng	Euro Surveill	2007	Nov	12	11	E071122.2	Angelini, R; Finarelli, AC; Angelini, P; Po, C; Petropulacos, K; Silvi, G; Macini, P; Fortuna, C; Venturi, G; Magurano, F; Fiorentini, C; Marchi, A; Benedetti, E; Bucci, P; Boros, S; Romi, R; Majori, G; Ciufolini, MG; Nicoletti, L; Rezza, G; Cassone, A	Dipartimento Sanita Pubblica, Azienda Unita Sanitaria Locale (Department of Public Health, Local Health Unit), Ravenna, Italy.
35	PubMED	CHK	Outbreak of chikungunya in the French Territories, 2006: lessons learned.	eng	Euro Surveill	2007	Sep	12	9	E070906.3	Ledrans, M; Quatresous, I; Renault, P; Pierre, V	International and Tropical Department, Institut de Veille Sanitaire, Saint Maurice France.
36	PubMED	CHK	An outbreak of chikungunya fever in the province of Ravenna, Italy.	eng	Euro Surveill	2007	Sep	12	9	E070906.1	Angelini, R; Finarelli, AC; Angelini, P; Po, C; Petropulacos, K; Macini, P; Fiorentini, C; Fortuna, C; Venturi, G; Romi, R; Majori, G; Nicoletti, L; Rezza, G; Cassone, A	Department of Public Health, Local Health Unit, Ravenna, Italy.
37	PubMED	CHK	Early warning of Ross River virus epidemics: combining surveillance data on climate and mosquitoes.	eng	Epidemiology	2006	Sep	17	5	569-75	Woodruff, RE; Guest, CS; Garner, MG; Becker, N; Lindsay, M	National Centre for Epidemiology and Population Health, Australian National University, Canberra, ACT 0200, Australia. rosalie.woodruff@anu.edu.au
38	PubMED	CHK	Resurgence of chikungunya virus in India: an emerging threat.	eng	Euro Surveill	2006		11	8	E060810.2	Saxena, SK; Singh, M; Mishra, N; Lakshmi, V	Centre for Cellular and Molecular Biology, Hyderabad, India. shailen@ccmb.res.in
39	PubMED	CHK	Reemergence of an unusual disease: the chikungunya epidemic.	eng	Semin Pediatr Infect Dis	2006	Apr	17	2	99-104	Ligon, BL	Baylor College of Medicine, Department of Pediatrics, Houston, TX 77030, USA. bligon@bcm.tmc.edu
40	PubMED	CHK	Cases of chikungunya imported into Europe.	eng	Euro Surveill	2006		11	3	E060316.2	Pfeffer, M; Löscher, T	Institut fur Mikrobiologie der Bundeswehr, München, Germany. Loescher@lrz.uni-muenchen.de
41	PubMED	CHK	Chikungunya outbreak on Reunion: update.	eng	Euro Surveill	2006		11	3	E060302.3	Cordel, H; ,	Département International et Tropical, Institut de Veille Sanitaire, France. h.cordel@invs.sante.fr
42	PubMED	CHK	Chikungunya outbreak in Reunion: epidemiology and surveillance, 2005 to early January 2006.	eng	Euro Surveill	2006		11	2	E060202.3	Paquet, C; Quatresous, I; Solet, JL; Sissoko, D; Renault, P; Pierre, V; Cordel, H; Lassalle, C; Thiria, J; Zeller, H; Schuffnecker, I	Institut de veille sanitaire, Saint-Maurice, France.
43	PubMED	CHK	E-alert 27 January: Chikungunya outbreak in Reunion, a French overseas department.	eng	Euro Surveill	2006		11	2	E060202.1	Quatresous, I; ,	Department International et Tropical, Institut de Veille Sanitaire, France. i.quatresous@invs.sante.fr
44	PubMED	CHK	Nucleotide sequence variation in salmonid alphaviruses from outbreaks of salmon pancreas disease and sleeping disease.	eng	Dis Aquat Organ	2005	Sep	66	2	105-11	Weston, JH; Graham, DA; Branson, E; Rowley, HM; Walker, IW; Jewhurst, VA; Jewhurst, HL; Todd, D	The Queen's University of Belfast, Department of Veterinary Sciences, Stormont, Belfast BT4 3SD, UK.
45	PubMED	CHK	Potential vectors of West Nile virus following an equine disease outbreak in Italy.	eng	Med Vet Entomol	2004	Mar	18	1	14-9	Romi, R; Pontuale, G; CIufolini, MG; Fiorentini, G; Marchi, A; Nicoletti, L; Cocchi, M; Tamburro, A	Laboratorio di Parassitologia, Istituto Superiore di Sanità, Rome, Italy. romi@iss.it
46	PubMED	CHK	Ross River virus in Western Sydney: A serological survey.	eng	N S W Public Health Bull			14	11-12	224-6	Allchin, L; Ptolemy, H; Truman, G; Hort, K	Wentworth Population Health Unit, Wentworth Area Health Service.
47	PubMED	CHK	California state Mosquito-Borne Virus Surveillance and Response Plan: a retrospective evaluation using conditional simulations.	eng	Am J Trop Med Hyg	2003	May	68	5	508-18	Barker, CM; Reisen, WK; Kramer, VL	Center for Vector-Borne Diseases, School of Veterinary Medicine, University of California, Davis, California, USA. cmbarker@ucdavis.edu
48	PubMED	CHK	Assessment of the potential of dogs and cats as urban reservoirs of Ross River and Barmah Forest viruses.	eng	Aust Vet J			80	1-2	83-6	Boyd, AM; Kay, BH	Queensland Institute of Medical Research and University of Queensland, Tropical Health Program, Post Office Royal Brisbane Hospital.
49	PubMED	CHK	Characterization of enzootic foci of Venezuelan equine encephalitis virus in western Venezuela.	eng	Vector Borne Zoonotic Dis	2001		1	3	219-30	Barrera, R; Torres, N; Freier, JE; Navarro, JC; García, CZ; Salas, R; Vasquez, C; Weaver, SC	Instituto de Zoología Tropical, Facultad de Ciencias, Universidad Central de Venezuela, Caracas, Venezuela. rbarrera@strix.ciens.ucv.ve
50	PubMED	CHK	Arbovirus infection increases with group size.	eng	Proc Biol Sci	2001	Sep	268	1478	1833-40	Brown, CR; Komar, N; Quick, SB; Sethi, RA; Panella, NA; Brown, MB; Pfeffer, M	Department of Biological Sciences, University of Tulsa, Tulsa, OK 74104, USA. charles-brown@utulsa.edu
51	PubMED	CHK	Virulence and viremia characteristics of 1992 epizootic subtype IC Venezuelan equine encephalitis viruses and closely related enzootic subtype ID strains.	eng	Am J Trop Med Hyg	2001	Jul	65	1	64-9	Wang, E; Bowen, RA; Medina, G; Powers, AM; Kang, W; Chandler, LM; Shope, RE; Weaver, SC; ,	Department of Pathology and Center for Tropical Diseases, The University of Texas Medical Branch, Galveston 77555-0609, USA.
52	PubMED	CHK	Response to and efficacy of vaccination against eastern equine encephalomyelitis virus in emus.	eng	J Am Vet Med Assoc	2001	May	218	9	1469-73	Tengelsen, LA; Bowen, RA; Royals, MA; Campbell, GL; Komar, N; Craven, RB	Centers for Disease Control and Prevention, National Center for Infectious Diseases, Division of Vector-Borne Infectious Diseases, Fort Collins, CO 80521, USA.
53	PubMED	CHK	Ecological studies of enzootic Venezuelan equine encephalitis in north-central Venezuela, 1997-1998.	eng	Am J Trop Med Hyg			64	1-2	84-92	Salas, RA; Garcia, CZ; Liria, J; Barrera, R; Navarro, JC; Medina, G; Vasquez, C; Fernandez, Z; Weaver, SC	Instituto Nacional de Higiene, Caracas, Venezuela.
54	PubMED	DNG	Measurement of surveillance signal response effectiveness.	eng	Lancet Infect Dis	2014	Sep	14	9	794	Paterson, BJ; Durrheim, DN	Hunter Medical Research Institute, University of Newcastle, University Drive, Callaghan, NSW 2308, Australia. Electronic address: bev.paterson@gmail.com.
55	PubMED	DNG	Dengue disease surveillance: an updated systematic literature review.	eng	Trop Med Int Health	2014	Sep	19	9	1116-60	Runge-Ranzinger, S; McCall, PJ; Kroeger, A; Horstick, O	Special Programme for Research and Training in Tropical Diseases, World Health Organization, Geneva, Switzerland.
56	PubMED	DNG	How season and serotype determine dengue transmissibility.	eng	Proc Natl Acad Sci U S A	2014	Jul	111	26	9370-1	Ferguson, NM; Cummings, DA	Medical Research Council Centre for Outbreak Analysis and Modelling, School of Public Health, Imperial College London, Norfolk Place, London W2 1PG, United Kingdom; and neil.ferguson@imperial.ac.uk.
57	PubMED	DNG	Time-varying, serotype-specific force of infection of dengue virus.	eng	Proc Natl Acad Sci U S A	2014	Jul	111	26	E2694-702	Reiner, RC; Stoddard, ST; Forshey, BM; King, AA; Ellis, AM; Lloyd, AL; Long, KC; Rocha, C; Vilcarromero, S; Astete, H; Bazan, I; Lenhart, A; Vazquez-Prokopec, GM; Paz-Soldan, VA; McCall, PJ; Kitron, U; Elder, JP; Halsey, ES; Morrison, AC; Kochel, TJ; Scott, TW	Fogarty International Center, National Institutes of Health, Bethesda, MD 20892;Department of Entomology and Nematology, University of California, Davis, CA 95616; rcreiner@ucdavis.edu.
58	PubMED	DNG	Deconstructing "malaria": West Africa as the next front for dengue fever surveillance and control.	eng	Acta Trop	2014	Jun	134		58-65	Stoler, J; Al Dashti, R; Anto, F; Fobil, JN; Awandare, GA	Department of Geography and Regional Studies, University of Miami, 1300 Campo Sano Avenue, Coral Gables, FL, USA; Department of Public Health Sciences, Miller School of Medicine, University of Miami, Miami, FL, USA. Electronic address: stoler@miami.edu.
59	PubMED	DNG	Lessons raised by the major 2010 dengue epidemics in the French West Indies.	eng	Acta Trop	2014	Mar	131		37-40	Larrieu, S; Cassadou, S; Rosine, J; Chappert, JL; Blateau, A; Ledrans, M; Quénel, P	Regional Office of French Institute for Public Health surveillance Antilles-Guyane, Centre d'Affaires Agora, ZAC de l'Etang Z'Abricot, Pointe des Grives - BP 658, Fort-de-France cedex, 97261, Martinique, France; Regional Office of French Institute for Public Health surveillance Indian Ocean, 2 bis avenue Georges Brassens, CS 60050, Saint Denis Cedex 9, 97408, La Reunion, France. Electronic addres…
60	PubMED	DNG	Modelling interventions during a dengue outbreak.	eng	Epidemiol Infect	2014	Mar	142	3	545-61	Barmak, DH; Dorso, CO; Otero, M; Solari, HG	Departamento de Física, FCEN-UBA and IFIBA-CONICET, Pabellón I, Ciudad Universitaria, Buenos Aires, Argentina.
61	PubMED	DNG	Internet-based surveillance systems for monitoring emerging infectious diseases.	eng	Lancet Infect Dis	2014	Feb	14	2	160-8	Milinovich, GJ; Williams, GM; Clements, AC; Hu, W	Infectious Disease Epidemiology Unit, School of Population Health, The University of Queensland, Herston, QLD, Australia. Electronic address: g.milinovich@uq.edu.au.
62	PubMED	DNG	Evaluation of Internet-based dengue query data: Google Dengue Trends.	eng	PLoS Negl Trop Dis	2014	Feb	8	2	e2713	Gluskin, RT; Johansson, MA; Santillana, M; Brownstein, JS	Children's Hospital Informatics Program, Children's Hospital Boston, Boston, Massachusetts, United States of America.
63	PubMED	DNG	Dengue surveillance by proxy: travellers as sentinels for outbreaks in the Pacific Islands.	eng	Epidemiol Infect	2013	Nov	141	11	2328-34	Lau, CL; Weinstein, P; Slaney, D	School of Population Health, The University of Queensland, Herston, Queensland, Australia.
64	PubMED	DNG	Acceptability of hypothetical dengue vaccines among travelers.	eng	J Travel Med			20	6	346-51	Benoit, CM; MacLeod, WB; Hamer, DH; Sanchez-Vegas, C; Chen, LH; Wilson, ME; Karchmer, AW; Yanni, E; Hochberg, NS; Ooi, WW; Kogelman, L; Barnett, ED	Maxwell Finland Laboratory for Infectious Diseases, Boston Medical Center, Boston, MA, USA.
65	PubMED	DNG	Natural infection of cynomolgus monkeys with dengue virus occurs in epidemic cycles in the Philippines.	eng	J Gen Virol	2013	Oct	94	Pt 10	2202-7	Kato, F; Ishida, Y; Kawagishi, T; Kobayashi, T; Hishiki, T; Miura, T; Igarashi, T	Laboratory of Primate Model, Experimental Research Center for Infectious Diseases, Institute for Virus Research, Kyoto University, Kyoto 606-8507, Japan.
66	PubMED	DNG	Nation-wide, web-based, geographic information system for the integrated surveillance and control of dengue fever in Mexico.	eng	PLoS One	2013		8	8	e70231	Hernández-Ávila, JE; Rodríguez, MH; Santos-Luna, R; Sánchez-Castañeda, V; Román-Pérez, S; Ríos-Salgado, VH; Salas-Sarmiento, JA	National Institute of Public Health of Mexico, Cuernavaca, Morelos, Mexico.
67	PubMED	DNG	Dengue outbreak--Federated States of Micronesia, 2012-2013.	eng	MMWR Morb Mortal Wkly Rep	2013	Jul	62	28	570-3	,
68	PubMED	DNG	Predicting dengue outbreaks using approximate entropy algorithm and pattern recognition.	eng	J Infect	2013	Jul	67	1	65-71	Chen, CC; Chang, HC	Department of Family Medicine, St. Martin de Porres Hospital, Chiayi, Taiwan.
69	PubMED	DNG	Dengue sentinel surveillance system in countries without efficient local epidemiological surveillance.	eng	J Travel Med			20	4	268	Arya, SC; Agarwal, N
70	PubMED	DNG	Ongoing dengue epidemic - Angola, June 2013.	eng	MMWR Morb Mortal Wkly Rep	2013	Jun	62	24	504-7	,
71	PubMED	DNG	Enhanced West Nile virus surveillance in a dengue-endemic area--Puerto Rico, 2007.	eng	Am J Trop Med Hyg	2013	May	88	5	997-1002	Torres-Aponte, JM; Luce, RR; Hunsperger, E; Muñoz-Jordan, JL; Beltrán, M; Vergne, E; Argüello, DF; García, EJ; Sun, W; Tomashek, KM	Epidemiology and Research Office, Puerto Rico Department of Health, San Juan, Puerto Rico. dzq9@cdc.gov
72	PubMED	DNG	Temporal patterns and a disease forecasting model of dengue hemorrhagic fever in Jakarta based on 10 years of surveillance data.	eng	Southeast Asian J Trop Med Public Health	2013	Mar	44	2	206-17	Sitepu, MS; Kaewkungwal, J; Luplerdlop, N; Soonthornworasiri, N; Silawan, T; Poungsombat, S; Lawpoolsri, S	irectorate General of Health Care, Ministry of Health, Jakarta, Indonesia.
73	PubMED	DNG	Virological surveillance for early warning of dengue epidemics in the State of Rio de Janeiro, Brazil.	eng	Trans R Soc Trop Med Hyg	2013	Mar	107	3	141-6	Macedo, GA; de Araújo, JM; Schatzmayr, HG; Costa, FA; de Filippis, AM; Santos, FB; Nogueira, RM	Flavivirus Laboratory, Oswaldo Cruz Institute, Rio de Janeiro, Brazil.
74	PubMED	DNG	The development of an early warning system for climate-sensitive disease risk with a focus on dengue epidemics in Southeast Brazil.	eng	Stat Med	2013	Feb	32	5	864-83	Lowe, R; Bailey, TC; Stephenson, DB; Jupp, TE; Graham, RJ; Barcellos, C; Carvalho, MS	Institut Català de Ciències del Clima, Barcelona, Spain. rachel.lowe@ic3.cat
75	PubMED	DNG	GIS for dengue surveillance: strengthening collaborations.	eng	Am J Trop Med Hyg	2012	Dec	87	6	1152; author reply 1153	Hsu, CY; Fuad, A; Lazuardi, L; Sanjaya, GY
76	PubMED	DNG	A data-driven epidemiological prediction method for dengue outbreaks using local and remote sensing data.	eng	BMC Med Inform Decis Mak	2012		12		124	Buczak, AL; Koshute, PT; Babin, SM; Feighner, BH; Lewis, SH	Johns Hopkins University Applied Physics Laboratory, 11100 Johns Hopkins Rd, Laurel, MD 20723-6099, USA. anna.buczak@jhuapl.edu
77	PubMED	DNG	Airport sentinel surveillance and entry quarantine for dengue infections following a fever screening program in Taiwan.	eng	BMC Infect Dis	2012		12		182	Kuan, MM; Chang, FY	Chief-Secretary's Office, Taiwan Centers for Disease Control, Taipei, Taiwan, R.O.C. kuan@cdc.gov.tw
78	PubMED	DNG	Electronic event-based surveillance for monitoring dengue, Latin America.	eng	Emerg Infect Dis	2012	Jul	18	7	1147-50	Hoen, AG; Keller, M; Verma, AD; Buckeridge, DL; Brownstein, JS	Children’s Hospital Boston, Boston, Massachusetts, USA. anne.g.hoen@dartmouth.edu
79	PubMED	DNG	The burden of dengue: Jundiaí, Brazil - January 2010.	eng	Rev Assoc Med Bras			58	4	477-80	Arenas, CJ; Botelho, AV; Botelho, AC; Passos, SD; Zanotto, PM	Laboratory of Molecular Evolution and Bioinformatics, Department of Microbiology, Biomedical Sciences Institute, Universidade de São Paulo, Brazil. cj.villabona@usp.br
80	PubMED	DNG	Geographical information systems for dengue surveillance.	eng	Am J Trop Med Hyg	2012	May	86	5	753-5	Duncombe, J; Clements, A; Hu, W; Weinstein, P; Ritchie, S; Espino, FE	School of Population Health, University of Queensland, Brisbane, Queensland, Australia. j.duncombe@uq.edu.au
81	PubMED	DNG	Return of epidemic dengue in the United States: implications for the public health practitioner.	eng	Public Health Rep			127	3	259-66	Bouri, N; Sell, TK; Franco, C; Adalja, AA; Henderson, DA; Hynes, NA	Center for Biosecurity of UPMC, Baltimore, MD 21205, USA. nbouri@upmc-biosecurity.org
82	PubMED	DNG	Lessons learned during dengue outbreaks in the United States, 2001-2011.	eng	Emerg Infect Dis	2012	Apr	18	4	608-14	Adalja, AA; Sell, TK; Bouri, N; Franco, C	University of Pittsburgh Medical Center, Pittsburgh, Pennsylvania, USA. ameshaa@aol.com
83	PubMED	DNG	A local outbreak of dengue caused by an imported case in Dongguan China.	eng	BMC Public Health	2012		12		83	Peng, HJ; Lai, HB; Zhang, QL; Xu, BY; Zhang, H; Liu, WH; Zhao, W; Zhou, YP; Zhong, XG; Jiang, S; Duan, JH; Yan, GY; He, JF; Chen, XG	Key Laboratory of Prevention and Control for Emerging Infectious Diseases of Guangdong Higher Institutes, School of Public Health and Tropical Medicine, Southern Medical University, Guangzhou, Guangdong 510515, Peoples Republic of China.
84	PubMED	DNG	Virological surveillance of dengue in Saint Martin and Saint Barthelemy, French West Indies, using blood samples on filter paper.	eng	Am J Trop Med Hyg	2012	Jan	86	1	159-65	Matheus, S; Chappert, JL; Cassadou, S; Berger, F; Labeau, B; Bremand, L; Winicki, A; Huc-Anais, P; Quenel, P; Dussart, P	Laboratoire de Virologie, Centre National de Référence des Arbovirus et Virus Influenza Région Antilles-Guyane, Institut Pasteur de la Guyane, Cayenne, French Guiana. smatheus@pasteur-cayenne.fr
85	PubMED	DNG	Characteristics and spectrum of disease among ill returned travelers from pre- and post-earthquake Haiti: The GeoSentinel experience.	eng	Am J Trop Med Hyg	2012	Jan	86	1	23-8	Esposito, DH; Han, PV; Kozarsky, PE; Walker, PF; Gkrania-Klotsas, E; Barnett, ED; Libman, M; McCarthy, AE; Field, V; Connor, BA; Schwartz, E; MacDonald, S; Sotir, MJ; ,	Centers for Disease Control and Prevention, Division of Global Migration and Quarantine, Atlanta, Georgia, USA. desposito@cdc.gov
86	PubMED	DNG	General practitioners' patterns of treatment of febrile travellers in north Queensland: an exploratory study.	eng	Aust J Prim Health	2012		18	2	166-71	Engström, KL; Mills, J; McBride, WJ; Johansson, CM	School of Medicine, Linköping University, Linköping, Sweden. kajen479@student.liu.se
87	PubMED	DNG	DengueTools: innovative tools and strategies for the surveillance and control of dengue.	eng	Glob Health Action	2012		5			Wilder-Smith, A; Renhorn, KE; Tissera, H; Abu Bakar, S; Alphey, L; Kittayapong, P; Lindsay, S; Logan, J; Hatz, C; Reiter, P; Rocklöv, J; Byass, P; Louis, VR; Tozan, Y; Massad, E; Tenorio, A; Lagneau, C; L'Ambert, G; Brooks, D; Wegerdt, J; Gubler, D	Department of Public Health and Clinical Medicine, Epidemiology and Global Health, Umeå University, Umeå, Sweden. epvws@pacific.net.sg
88	PubMED	DNG	Optimal lead time for dengue forecast.	eng	PLoS Negl Trop Dis	2012		6	10	e1848	Hii, YL; Rocklöv, J; Wall, S; Ng, LC; Tang, CS; Ng, N	Umeå Centre for Global Health Research, Epidemiology and Global Health, Department of Public Health and Clinical Medicine, Umeå University, Umeå, Sweden. yienling.hii@epiph.umu.se
89	PubMED	DNG	Dengue in the Middle East: a neglected, emerging disease of importance.	eng	Trans R Soc Trop Med Hyg	2012	Jan	106	1	1-2	Amarasinghe, A; Letson, GW	Pediatric Dengue Vaccine Initiative, International Vaccine Institute, SNU Research Park, San 4-8 Nakseongdae dong, Kwanak-gu, Seoul 151-919, Korea. ana amarasinghe@yahoo.co.uk
90	PubMED	DNG	Dengue vector surveillance programs: a review of methodological diversity in some endemic and epidemic countries.	eng	Asia Pac J Public Health	2011	Nov	23	6	827-42	Azil, AH; Li, M; Williams, CR	Sansom Institute for Health Research, University of South Australia, Adelaide, South Australia, Australia. aziab001@mymail.unisa.edu.au
91	PubMED	DNG	Dengue vector control strategies in an urban setting: an economic modelling assessment.	eng	Lancet	2011	May	377	9778	1673-80	Luz, PM; Vanni, T; Medlock, J; Paltiel, AD; Galvani, AP	Department of Epidemiology and Public Health, Yale University School of Medicine, New Haven, CT, USA. paula.luz@ipec.fi ocruz.br
92	PubMED	DNG	The cost of dengue control.	eng	Lancet	2011	May	377	9778	1630-1	Massad, E; Coutinho, FA	School of Medicine, University of São Paulo, São Paulo, Brazil. edmassad@dim.fm.usp.br
93	PubMED	DNG	A new approach to monitoring dengue activity.	eng	PLoS Negl Trop Dis	2011	May	5	5	e1215	Madoff, LC; Fisman, DN; Kass-Hout, T	Division of Infectious Disease and Immunology, University of Massachusetts Medical School, Worcester, MA, USA.
94	PubMED	DNG	Using web search query data to monitor dengue epidemics: a new model for neglected tropical disease surveillance.	eng	PLoS Negl Trop Dis	2011	May	5	5	e1206	Chan, EH; Sahai, V; Conrad, C; Brownstein, JS	Children's Hospital Informatics Program, Harvard-Massachusetts Institute of Technology Division of Health Sciences and Technology, Boston, Massachusetts,USA.
95	PubMED	DNG	Prevention of dengue outbreaks through Aedes aegypti oviposition activity forecasting method.	eng	Vector Borne Zoonotic Dis	2011	May	11	5	543-9	Estallo, EL; Ludueña-Almeida, FF; Visintin, AM; Scavuzzo, CM; Introini, MV; Zaidenberg, M; Almirón, WR	Centro de Investigaciones Entomológicas de Córdoba, Edificio de Investigaciones Biológicas y Tecnológicas, Facultad de Ciencias Exactas, Físicas y Naturales, Universidad Nacional de Córdoba, Córdoba, Argentina. eelizabet@gmail.com
96	PubMED	DNG	The epidemiologic surveillance of dengue-fever in French Guiana: when achievements trigger higher goals.	eng	Stud Health Technol Inform	2011		169		629-33	Flamand, C; Quenel, P; Ardillon, V; Carvalho, L; Bringay, S; Teisseire, M	Cellule de l'Institut de Veille Sanitaire en Région Antilles-Guyane. claude.flamand@ars.sante.fr
97	PubMED	DNG	Dengue incidence in urban and rural Cambodia: results from population-based active fever surveillance, 2006-2008.	eng	PLoS Negl Trop Dis	2010		4	11	e903	Vong, S; Khieu, V; Glass, O; Ly, S; Duong, V; Huy, R; Ngan, C; Wichmann, O; Letson, GW; Margolis, HS; Buchy, P	Institut Pasteur-Cambodia, Phnom Penh, Cambodia. svong@pasteur-kh.org
98	PubMED	DNG	Best practices in dengue surveillance: a report from the Asia-Pacific and Americas Dengue Prevention Boards.	eng	PLoS Negl Trop Dis	2010		4	11	e890	Beatty, ME; Stone, A; Fitzsimons, DW; Hanna, JN; Lam, SK; Vong, S; Guzman, MG; Mendez-Galvan, JF; Halstead, SB; Letson, GW; Kuritsky, J; Mahoney, R; Margolis, HS; ,	Pediatric Dengue Vaccine Initiative, International Vaccine Institute, Seoul, Republic of Korea. mbeatty@pdvi.org
99	PubMED	DNG	Outbreak news. Cholera, Haiti, cholera, Pakistan, Crimean-Congo haemorrhagic fever (CCHF) and dengue fever, Pakistan.	eng	Wkly Epidemiol Rec	2010	Oct	85	44	437-9
100	PubMED	DNG	Epidemiological trends and the effect of airport fever screening on prevention of domestic dengue fever outbreaks in Taiwan, 1998-2007.	eng	Int J Infect Dis	2010	Aug	14	8	e693-7	Kuan, MM; Lin, T; Chuang, JH; Wu, HS	Executive Office, Taiwan Center for Disease Control, Taipei, Taiwan.
101	PubMED	DNG	Geo-database use to promote dengue infection prevention and control.	eng	Southeast Asian J Trop Med Public Health	2010	Jul	41	4	841-57	Wongbutdee, J; Chaikoolvatana, A; Saengnill, W; Krasuaythong, N; Phuphak, S	College of Medicine and Public Health, Department of Pharmaceutical Sciences, Ubon Ratchathani University, Warin Chumrab, Ubon Ratchathani, Thailand.
102	PubMED	DNG	Travel-associated Dengue surveillance - United States, 2006-2008.	eng	MMWR Morb Mortal Wkly Rep	2010	Jun	59	23	715-9	,
103	PubMED	DNG	Dengue virus surveillance for early warning, Singapore.	eng	Emerg Infect Dis	2010	May	16	5	847-9	Lee, KS; Lai, YL; Lo, S; Barkham, T; Aw, P; Ooi, PL; Tai, JC; Hibberd, M; Johansson, P; Khoo, SP; Ng, LC	Environmental Health Institute, Singapore .
104	PubMED	DNG	Assessing and maximizing the acceptability of global positioning system device use for studying the role of human movement in dengue virus transmission in Iquitos, Peru.	eng	Am J Trop Med Hyg	2010	Apr	82	4	723-30	Paz-Soldan, VA; Stoddard, ST; Vazquez-Prokopec, G; Morrison, AC; Elder, JP; Kitron, U; Kochel, TJ; Scott, TW	International Health and Development Department, Tulane University School of Public Health and Tropical Medicine, 1440 Canal Street, Suite 2200, New Orleans, LA 70112, USA. vpazsold@tulane.edu
105	PubMED	DNG	Trends in patterns of dengue transmission over 4 years in a pediatric cohort study in Nicaragua.	eng	J Infect Dis	2010	Jan	201	1	5-14	Balmaseda, A; Standish, K; Mercado, JC; Matute, JC; Tellez, Y; Saborío, S; Hammond, SN; Nuñez, A; Avilés, W; Henn, MR; Holmes, EC; Gordon, A; Coloma, J; Kuan, G; Harris, E	Departamento de Virología, Centro Nacional de Diagnóstico y Referencia, Ministry of Health, Nicaragua.
106	PubMED	DNG	The link between dengue incidence and El Niño southern oscillation.	eng	PLoS Med	2009	Nov	6	11	e1000185	Rohani, P	Department of Ecology & Evolutionary Biology, University of Michigan, Ann Arbor, Michigan, United States of America. rohani@umich.edu
107	PubMED	DNG	An analysis of a short-lived outbreak of dengue fever in Mauritius.	eng	Euro Surveill	2009		14	34		Ramchurn, SK; Moheeput, K; Goorah, SS	Department of Physics, Faculty of Science, University of Mauritius, Reduit, Mauritius. skr@uom.ac.mu
108	PubMED	DNG	Combining Google Earth and GIS mapping technologies in a dengue surveillance system for developing countries.	eng	Int J Health Geogr	2009		8		49	Chang, AY; Parrales, ME; Jimenez, J; Sobieszczyk, ME; Hammer, SM; Copenhaver, DJ; Kulkarni, RP	Department of Vector-Borne Disease, Nicaraguan Ministry of Health, Managua, Nicaragua. ayc2113@columbia.edu
109	PubMED	DNG	Trends in the epidemiology of dengue fever and their relevance for importation to Europe.	eng	Euro Surveill	2009	Jun	14	25		Jelinek, T	Berlin Centre for Travel and Tropical Medicine, Berlin, Germany. jelinek@bctropen.de
110	PubMED	DNG	Detection of dengue viral infections in Aedes mosquitoes: an essential tool for epidemiological surveillance.	eng	Indian J Med Res	2009	Jun	129	6	634-6	Victor, TJ	Virology Laboratory, Institute of Microbiology, Madurai Medical College, Madurai 625 020, India. victorsherene@rediffmail.com
111	PubMED	DNG	Use of an enhanced surveillance system for encephalitis and aseptic meningitis for the detection of neurologic manifestations of dengue in Puerto Rico, 2003.	eng	P R Health Sci J	2009	Jun	28	2	114-20	García-Rivera, EJ; Vorndam, V; Rigau-Pérez, JG	Office of Epidemiology and Research, Puerto Rico Department of Health, P. O. Box 70184, San Juan, PR 00936-8184. ejgarcia@salud.gov.pr
112	PubMED	DNG	Comparison of two active surveillance programs for the detection of clinical dengue cases in Iquitos, Peru.	eng	Am J Trop Med Hyg	2009	Apr	80	4	656-60	Rocha, C; Morrison, AC; Forshey, BM; Blair, PJ; Olson, JG; Stancil, JD; Sihuincha, M; Scott, TW; Kochel, TJ	US Naval Medical Research Center Detachment, Lima and Iquitos, Peru.
113	PubMED	DNG	Dengue: twenty-five years since reemergence in Brazil.	eng	Cad Saude Publica	2009		25 Suppl 1		S7-18	Teixeira, MG; Costa, Mda C; Barreto, F; Barreto, ML	Instituto de Saúde Coletiva, Universidade Federal da Bahia, Salvador, Brasil. magloria@ufba.br
114	PubMED	DNG	Dengue and dengue haemorrhagic fever: Indian perspective.	eng	J Biosci	2008	Nov	33	4	429-41	Chaturvedi, UC; Nagar, R	Department of Microbiology, CSM Medical University, Lucknow 226 003, India. ucc05@rediffmail.com
115	PubMED	DNG	A predictive model for Dengue Hemorrhagic Fever epidemics.	eng	Int J Environ Health Res	2008	Aug	18	4	253-65	Halide, H; Ridd, P	Australian Institute of Marine Science, Townsville, Australia. halmarh@yahoo.com
116	PubMED	DNG	What does dengue disease surveillance contribute to predicting and detecting outbreaks and describing trends?	eng	Trop Med Int Health	2008	Aug	13	8	1022-41	Runge-Ranzinger, S; Horstick, O; Marx, M; Kroeger, A	Abteilung Tropenhygiene & Offentliches Gesundheitswesen, Universitätsklinikum, Heidelberg, Germany.
117	PubMED	DNG	Dengue fever: a call for local, national, and international action.	eng	Lancet	2008	Jul	372	9634	205	Barreto, ML; Teixeira, MG
118	PubMED	DNG	Value of syndromic surveillance within the Armed Forces for early warning during a dengue fever outbreak in French Guiana in 2006.	eng	BMC Med Inform Decis Mak	2008		8		29	Meynard, JB; Chaudet, H; Texier, G; Ardillon, V; Ravachol, F; Deparis, X; Jefferson, H; Dussart, P; Morvan, J; Boutin, JP	Institut Pasteur de la Guyane, Cayenne 97306, French Guiana. jbmeynard@pasteur-cayenne.fr
119	PubMED	DNG	Epidemiological and clinical observations on patients with dengue in Puerto Rico: results from the first year of enhanced surveillance--June 2005-May 2006.	eng	Am J Trop Med Hyg	2008	Jul	79	1	123-7	Ramos, MM; Argüello, DF; Luxemburger, C; Quiñones, L; Muñoz, JL; Beatty, M; Lang, J; Tomashek, KM	Dengue Branch, Division of Vector-Borne Infectious Disease, Centers for Disease Control and Prevention, San Juan, Puerto Rico. mramos@salud.unm.edu
120	PubMED	DNG	Reconstructing historical changes in the force of infection of dengue fever in Singapore: implications for surveillance and control.	eng	Bull World Health Organ	2008	Mar	86	3	187-96	Egger, JR; Ooi, EE; Kelly, DW; Woolhouse, ME; Davies, CR; Coleman, PG	Disease Control and Vector Biology Unit, Department of Infectious and Tropical Diseases, London School of Hygiene and Tropical Medicine, London, England. Joe.Egger@lshtm.ac.uk
121	PubMED	DNG	Modelling the control strategies against dengue in Singapore.	eng	Epidemiol Infect	2008	Mar	136	3	309-19	Burattini, MN; Chen, M; Chow, A; Coutinho, FA; Goh, KT; Lopez, LF; Ma, S; Massad, E	School of Medicine, University of São Paulo, São Paulo, Brazil.
122	PubMED	DNG	Identification of key areas for Aedes aegypti control through geoprocessing in Nova Iguaçu, Rio de Janeiro State, Brazil.	eng	Cad Saude Publica	2008	Jan	24	1	70-80	Lagrotta, MT; Silva, Wda C; Souza-Santos, R	Coordenadoria de Vigilância em Saúde, Secretaria Municipal de Saúde de Mesquita, Mesquita, Brasil. marcos.lagrotta@superig.com.br
123	PubMED	DNG	Surveillance of dengue fever cases using a novel Aedes aegypti population sampling method in Trinidad, West Indies: the cardinal points approach.	eng	Acta Trop	2007	Oct	104	1	1-7	Chadee, DD; Doon, R; Severson, DW	Department of Life Sciences, University of the West Indies, St. Augustine, Trinidad and Tobago. chadee@tstt.net.tt
124	PubMED	DNG	Dengue fever: what hope for control?	eng	Lancet Infect Dis	2007	Oct	7	10	636	Senior, K
125	PubMED	DNG	Emergency vector control in a DENV-2 outbreak in 2002 in Pingtung City, Pingtung County, Taiwan.	eng	Jpn J Infect Dis	2007	Sep	60	5	271-9	Teng, HJ; Chen, TJ; Tsai, SF; Lin, CP; Chiou, HY; Lin, MC; Yang, SY; Lee, YW; Kang, CC; Hsu, HC; Chang, NT	Centers for Disease Control, Department of Health, Taipei, Taiwan. hjteng@cdc.gov.tw
126	PubMED	DNG	Scrub typhus (Orientia tsutsugamushi), spotted fever (Rickettsia australis) and dengue fever as possible causes of mysterious deaths in the Strickland Gorge area of Southern Highlands and West Sepik Provinces of Papua New Guinea.	eng	P N G Med J			50	3-4	172-83	Spicer, PE; Taufa, T; Benjamin, AL	HMAS Cairns Naval Base, Australia.
127	PubMED	DNG	Cost-effectiveness of annual targeted larviciding campaigns in Cambodia against the dengue vector Aedes aegypti.	eng	Trop Med Int Health	2007	Sep	12	9	1026-36	Suaya, JA; Shepard, DS; Chang, MS; Caram, M; Hoyer, S; Socheat, D; Chantha, N; Nathan, MB	Schneider Institutes for Health Policy, Heller School, Brandeis University, Waltham, MA 02454-9110, USA. suaya@brandeis.edu
128	PubMED	DNG	Looking for a volunteer to help fight dengue fever.	eng	Lancet	2007	Aug	370	9586	458
129	PubMED	DNG	Dengue worldwide: an overview of the current situation and the implications for Europe.	eng	Euro Surveill	2007	Jun	12	6	E070621.1	,
130	PubMED	DNG	Severe dengue virus infection in travelers: risk factors and laboratory indicators.	eng	J Infect Dis	2007	Apr	195	8	1089-96	Wichmann, O; Gascon, J; Schunk, M; Puente, S; Siikamaki, H; Gjørup, I; Lopez-Velez, R; Clerinx, J; Peyerl-Hoffmann, G; Sundøy, A; Genton, B; Kern, P; Calleri, G; de Górgolas, M; Mühlberger, N; Jelinek, T; ,	Institute of Tropical Medicine, Charité University Medicine, Berlin, Germany. WichmannO@rki.de
131	PubMED	DNG	An integrated ecosystem approach for sustainable prevention and control of dengue in Central Havana.	eng	Int J Occup Environ Health			13	2	188-94	Bonet, M; Spiegel, JM; Ibarra, AM; Kouri, G; Pintre, A; Yassi, A	Instituto Nacional de Higiene, Epidemiología y Microbiología (INHEM), Havana, Cuba. director@inhem.sld.cu
132	PubMED	DNG	The health and economic impact of dengue in Latin America.	eng	Cad Saude Publica	2007		23 Suppl 1		S23-31	Torres, JR; Castro, J	Facultad de Medicina, Universidad Central de Venezuela, Caracas 1041-A, Venezuela. torresj@iname.com
133	PubMED	DNG	Multiple outbreaks of dengue serotype 2 in north Queensland, 2003/04.	eng	Aust N Z J Public Health	2006	Jun	30	3	220-5	Hanna, JN; Ritchie, SA; Richards, AR; Taylor, CT; Pyke, AT; Montgomery, BL; Piispanen, JP; Morgan, AK; Humphreys, JL	Tropical Public Health Unit Network, Queensland Health, Cairns, Queensland. Jeffrey_hanna@health.qld.gov.au
134	PubMED	DNG	Dengue prevention and 35 years of vector control in Singapore.	eng	Emerg Infect Dis	2006	Jun	12	6	887-93	Ooi, EE; Goh, KT; Gubler, DJ	Defense Medical and Environmental Research Institute, DSO National Laboratories, Singapore. oengeong@dso.org.sg
135	PubMED	DNG	Medical examiner samples: a source for dengue surveillance.	eng	P R Health Sci J	2006	Mar	25	1	67-9	Rigau-Pérez, JG; Torres, JV; Mosely Hayes, J; Vorndam, V; Clark, GG	Dengue Branch, Centers for Disease Control and Prevention, San Juan, PR. jgrigau@prdigital.com
136	PubMED	DNG	Dengue and dengue hemorrhagic fever epidemics in Brazil: what research is needed based on trends, surveillance, and control experiences?	eng	Cad Saude Publica			21	5	1307-15	Teixeira, Mda G; Costa, Mda C; Barreto, ML; Mota, E	Instituto de Saúde Coletiva, Universidade Federal da Bahia, Salvador, Brazil. magloria@ufba.br
137	PubMED	DNG	Impact of vector control on a dengue fever outbreak in Trinidad, West Indies, in 1998.	eng	Trop Med Int Health	2005	Aug	10	8	748-54	Chadee, DD; Williams, FL; Kitron, UD	Department of Life Sciences, University of the West Indies, St Augustine, Trinidad, West Indies.
138	PubMED	DNG	Private sector hospital response to the 2003 dengue outbreak in the Indian capital metropolis of Delhi.	eng	Am J Infect Control	2004	Dec	32	8	489-92	Arya, SC; Rajagopal, S; Agarwal, N; Kaushik, M; Maheshwari, P; Agarwal, S; Singh, K; George, S	Sant Parmanand Hospital, 18 Alipore Road, Delhi 110-054, India. subhashji@hotmail.com
139	PubMED	DNG	DengueNet in India.	eng	Wkly Epidemiol Rec	2004	May	79	21	201-3
140	PubMED	DNG	Increase in imported dengue, Germany, 2001-2002.	eng	Emerg Infect Dis	2004	May	10	5	903-6	Frank, C; Schöneberg, I; Krause, G; Claus, H; Ammon, A; Stark, K	Department of Infectious Disease Epidemiology, Robert Koch Institute, Berlin, Germany. frankc@rki.de
141	PubMED	DNG	Guidelines on the cost-effectiveness of larval control programs to reduce dengue transmission in Puerto Rico.	eng	Rev Panam Salud Publica	2003	Jul	14	1	9-16	McConnell, KJ; Gubler, DJ	Oregon Health & Science University, Department of Emergency Medicine, Portland, Oregon, United States of America.
142	PubMED	DNG	Laboratory surveillance of dengue in Argentina, 1995-2001.	eng	Emerg Infect Dis	2003	Jun	9	6	738-42	Avilés, G; Paz, MV; Rangeon, G; Ranaivoarisoa, MY; Verzeri, N; Roginski, S; Baroni, P; Enria, D	Instituto Nacional de Enfermedades Virales Humanas (INEVH), Pergamino, Argentina. aviles@unr.nevada.edu
143	PubMED	DNG	A model of dengue fever.	eng	Biomed Eng Online	2003	Feb	2		4	Derouich, M; Boutayeb, A; Twizell, EH	Department of Mathematics, Faculty of Sciences, Mohamed I university, Oujda-Morocco. Derouich@sciences.univ-oujda.ac.ma
144	PubMED	DNG	Non-specific alert system for dengue epidemic outbreaks in areas of endemic malaria. A hospital-based evaluation in Cayenne (French Guiana).	eng	Epidemiol Infect	2003	Feb	130	1	93-100	Carme, B; Sobesky, M; Biard, MH; Cotellon, P; Aznar, C; Fontanella, JM	Parasitologie, Mycologie, Equipe EA3593, Centre Hospitalier de Cayenne et UFR Médecine Antilles Guyane, F-97 306 Cayenne, Guyane Française.
145	PubMED	DNG	Epidemiology and clinical features of imported dengue fever in Europe: sentinel surveillance data from TropNetEurop.	eng	Clin Infect Dis	2002	Nov	35	9	1047-52	Jelinek, T; Mühlberger, N; Harms, G; Corachán, M; Grobusch, MP; Knobloch, J; Bronner, U; Laferl, H; Kapaun, A; Bisoffi, Z; Clerinx, J; Puente, S; Fry, G; Schulze, M; Hellgren, U; Gjørup, I; Chalupa, P; Hatz, C; Matteelli, A; Schmid, M; Nielsen, LN; da Cunha, S; Atouguia, J; Myrvang, B; Fleischer, K; ,	Department of Infectious Diseases and Tropical Medicine, University of Munich, 80802 Munich, Germany. jelinek@lrz.uni-muenchen.de
146	PubMED	DNG	Epidemic dengue/dengue hemorrhagic fever as a public health, social and economic problem in the 21st century.	eng	Trends Microbiol	2002	Feb	10	2	100-3	Gubler, DJ	Division of Vector-Borne Infectious Diseases, National Center for Infectious Diseases, Centers for Disease Control and Prevention, Public Health Service, US Dept of Health and Human Services, PO Box 2087, Fort Collins, CO 80522, USA. dgubler@cdc.gov
147	PubMED	DNG	Hospital based clinical surveillance for dengue haemorrhagic fever in Bandung, Indonesia 1994-1995.	eng	Acta Trop	2001	Oct	80	2	111-5	Chairulfatah, A; Setiabudi, D; Agoes, R; van Sprundel, M; Colebunders, R	The Department of Childhealth, Padjadjaran University Medical School, Dr Hasan Sadikin General Hospital, Jl. Pasteur 38, Bandung 40161, Indonesia.
148	PubMED	DNG	Seroepidemiology and active surveillance of dengue fever/dengue haemorrhagic fever in Delhi.	eng	Indian J Med Sci	2001	Mar	55	3	149-56	Kurukumbi, M; Wali, JP; Broor, S; Aggarwal, P; Seth, P; Handa, R; Dhar, L; Vajapayee, M	Department of Medicine, All India Institute of Medical Sciences, New Delhi-110 029.
149	PubMED	DNG	An epidemic of dengue 3 in far north Queensland, 1997-1999.	eng	Med J Aust	2001	Feb	174	4	178-82	Hanna, JN; Ritchie, SA; Phillips, DA; Serafin, IL; Hills, SL; van den Hurk, AF; Pyke, AT; McBride, WJ; Amadio, MG; Spark, RL	Tropical Public Health Unit, Queensland Health, Cairns, QLD. jeffrey_hanna@health.qld.gov.au
150	PubMED	DNG	Dengue activity in Puerto Rico during an interepidemic period (1995-1997).	eng	Am J Trop Med Hyg			64	1-2	75-83	Rigau-Pérez, JG; Ayala-López, A; Vorndam, AV; Clark, GG	Division of Vector-Borne Infectious Diseases, Centers for Disease Control and Prevention, San Juan, Puerto Rico 00920-3860, USA.
151	PubMED	DNG	The dengue and dengue hemorrhagic fever epidemic in Puerto Rico, 1994-1995.	eng	Am J Trop Med Hyg			64	1-2	67-74	Rigau-Pérez, JG; Vorndam, AV; Clark, GG	Dengue Branch. Division of Vector-Borne Infectious Diseases, Centers for Disease Control and Prevention, San Juan, Puerto Rico 00920-3860, USA.
152	PubMED	DNG	Epidemiologic studies on Dengue in Santiago de Cuba, 1997.	eng	Am J Epidemiol	2000	Nov	152	9	793-9; discussion 804	Guzmán, MG; Kouri, G; Valdes, L; Bravo, J; Alvarez, M; Vazques, S; Delgado, I; Halstead, SB	Institute of Tropical Medicine Pedro Kouri, Havana, Cuba.
153	PubMED	DNG	African trypanosomiasis, tuberculosis and dengue research.	eng	Wkly Epidemiol Rec	2000	Sep	75	37	301-4
154	PubMED	DNG	Dengue surveillance in the Pacific Islands.	eng	Pac Health Dialog	2000	Sep	7	2	122-6	Condon, R; Taleo, G; Stewart, T; Sweeney, T; Kiedrzynski, T	Department of Health, Vanuatu.
155	PubMED	DNG	Silent spread of dengue and dengue haemorrhagic fever to Coimbatore and Erode districts in Tamil Nadu, India, 1998: need for effective surveillance to monitor and control the disease.	eng	Epidemiol Infect	2000	Aug	125	1	195-200	Singh, J; Balakrishnan, N; Bhardwaj, M; Amuthadevi, P; George, EG; Subramani, K; Soundararajan, K; Appavoo, NC; Jain, DC; Ichhpujani, RL; Bhatia, R; Sokhey, J	National Institute of Communicable Diseases, Delhi, India.
156	PubMED	DNG	Surveillance of dengue fever in French Guiana by monitoring the results of negative malaria diagnoses.	eng	Epidemiol Infect	2000	Aug	125	1	189-93	Talarmin, A; Peneau, C; Dussart, P; Pfaff, F; Courcier, M; de Rocca-Serra, B; Sarthou, JL	Institut Pasteur de la Guyane française, Cayenne, French Guiana.
157	PubMED	DNG	Bangladeshi government appeals to WHO.	eng	Lancet	2000	Jul	356	9227	409	Ahmad, K
158	PubMED	DNG	When a pest turns menace. Be on the lookout for more outbreaks of deadly mosquito-borne disease.	eng	US News World Rep	2000	Apr	128	13	48-9	Morris, J
159	PubMED	Multi	Analysis of surveillance systems in place in European Mediterranean countries for West Nile virus (WNV) and Rift Valley fever (RVF).	eng	Transbound Emerg Dis	2013	Nov	60 Suppl 2		40-4	Cito, F; Narcisi, V; Danzetta, ML; Iannetti, S; Sabatino, DD; Bruno, R; Carvelli, A; Atzeni, M; Sauro, F; Calistri, P	Istituto Zooprofilattico Sperimentale dell'Abruzzo e del Molise "G. Caporale", Teramo, Italy.
160	PubMED	RVF	Relevance of Rift Valley fever to public health in the European Union.	eng	Clin Microbiol Infect	2013	Aug	19	8	705-8	Chevalier, V	UPR Animal et Gestion Intégrée des Risques (AGIRs), CIRAD, Montpellier, France. chevalier@cirad.fr
161	PubMED	RVF	The transmission potential of Rift Valley fever virus among livestock in the Netherlands: a modelling study.	eng	Vet Res	2013		44		58	Fischer, EA; Boender, GJ; Nodelijk, G; de Koeijer, AA; van Roermund, HJ	Central Veterinary Institute, Part of Wageningen UR, Lelystad, The Netherlands. egil.fischer@wur.nl.
162	PubMED	RVF	Keeping an eye on Rift Valley fever.	eng	Vet Rec	2013	May	172	18	464
163	PubMED	RVF	Modeling the spatial spread of Rift Valley fever in Egypt.	eng	Bull Math Biol	2013	Mar	75	3	523-42	Gao, D; Cosner, C; Cantrell, RS; Beier, JC; Ruan, S	Francis I. Proctor Foundation for Research in Ophthalmology, University of California, Box 0412, San Francisco, CA 94143, USA.
164	PubMED	RVF	Vaccination for the control of Rift Valley fever in enzootic and epizootic situations.	eng	Dev Biol (Basel)	2013		135		61-72	Dungu, B; Donadeu, M; Bouloy, M	Global Alliance for Livestock Veterinary Medicines (GALVmed), Edinburgh, Scotland, UK.
165	PubMED	RVF	An investigation into an outbreak of Rift Valley fever on a cattle farm in Bela-Bela, South Africa, in 2008.	eng	J S Afr Vet Assoc	2012		83	1	132	Mapaco, LP; Coetzer, JA; Paweska, JT; Venter, EH	Department of Veterinary Tropical Diseases, University of Pretoria, South Africa.
166	PubMED	RVF	The role of wild mammals in the maintenance of Rift Valley fever virus.	eng	J Wildl Dis	2012	Apr	48	2	241-66	Olive, MM; Goodman, SM; Reynes, JM	CIRAD UMR CMAEE, F-97491 Sainte-Clotilde, Ile de La Réunion, France. marie-marie.olive@cirad.fr
167	PubMED	RVF	Observations on rift valley fever virus and vaccines in Egypt.	eng	Virol J	2011		8		532	Ahmed Kamal, S	Virology department, Animal Health Research Institute, Dokki, Giza, Egypt. selkabany@yahoo.com
168	PubMED	RVF	Rift Valley fever virus infection in African buffalo (Syncerus caffer) herds in rural South Africa: evidence of interepidemic transmission.	eng	Am J Trop Med Hyg	2011	Apr	84	4	641-6	LaBeaud, AD; Cross, PC; Getz, WM; Glinka, A; King, CH	Children's Hospital Oakland Research Institute, Oakland, CA, USA. alabeaud@chori.org
169	PubMED	RVF	Rift Valley Fever: scientific pathways to public health prevention and response. Proceedings of a workshop. May 2008. Nairobi.	eng	Am J Trop Med Hyg	2010	Aug	83	2 Suppl	1-85
170	PubMED	RVF	Rift Valley fever outbreak in livestock in Kenya, 2006-2007.	eng	Am J Trop Med Hyg	2010	Aug	83	2 Suppl	58-64	Munyua, P; Murithi, RM; Wainwright, S; Githinji, J; Hightower, A; Mutonga, D; Macharia, J; Ithondeka, PM; Musaa, J; Breiman, RF; Bloland, P; Njenga, MK	Kenya Ministry of Livestock Development, Nairobi, Kenya. munyuap@gmail.com
171	PubMED	RVF	Rift Valley Fever: scientific pathways toward public health prevention and response.	eng	Am J Trop Med Hyg	2010	Aug	83	2 Suppl	1-4	Breiman, RF; Minjauw, B; Sharif, SK; Ithondeka, P; Njenga, MK	Global Disease Detection Division-Kenya, United States Centers for Disease Control and Prevention office in Nairobi, Kenya. RBreiman@ke.cdc.gov
172	PubMED	RVF	Evaluation of the efficacy and safety of the Rift Valley Fever Clone 13 vaccine in sheep.	eng	Vaccine	2010	Jun	28	29	4581-7	Dungu, B; Louw, I; Lubisi, A; Hunter, P; von Teichman, BF; Bouloy, M	Onderstepoort Biological Products Ltd., Private Bag X07, Onderstepoort 0110, South Africa. Baptiste.dungu@galvmed.org
173	PubMED	RVF	Rift Valley fever, South Africa - update.	eng	Wkly Epidemiol Rec	2010	May	85	21	185-6
174	PubMED	RVF	Rift Valley fever virus.	eng	J Am Vet Med Assoc	2009	Apr	234	7	883-93	Bird, BH; Ksiazek, TG; Nichol, ST; Maclachlan, NJ	Department of Pathology, Microbiology, and Immunology, School of Veterinary Medicine, University of California, Davis, CA 95616, USA.
175	PubMED	RVF	The impact of climate change on the epidemiology and control of Rift Valley fever.	eng	Rev Sci Tech	2008	Aug	27	2	413-26	Martin, V; Chevalier, V; Ceccato, P; Anyamba, A; De Simone, L; Lubroth, J; de La Rocque, S; Domenech, J	Emergency Centre for the Control of Transboundary Animal Diseases (ECTAD), FAO, Beijing, China. Vincent.Martin@fao.org
176	PubMED	RVF	Outbreak news. Rift Valley fever, Sudan--update.	eng	Wkly Epidemiol Rec	2007	Nov	82	48	417-8
177	PubMED	RVF	Outbreak news. Rift Valley fever, Sudan.	eng	Wkly Epidemiol Rec	2007	Nov	82	46	401-2
178	PubMED	RVF	Spatial risk assessment of Rift Valley fever in Senegal.	eng	Vector Borne Zoonotic Dis	2007		7	2	203-16	Clements, AC; Pfeiffer, DU; Martin, V; Pittliglio, C; Best, N; Thiongane, Y	Epidemiology Division, Department of Veterinary Clinical Sciences, Royal Veterinary College, Hatfield, Hertfordshire, United Kingdom. a.clements@sph.uq.edu.au
179	PubMED	RVF	Exotic Animal Diseases Bulletin: Rift Valley fever.	eng	Aust Vet J	2007	Jun	85	6	N18-9
180	PubMED	RVF	Outbreaks of Rift Valley fever in Kenya, Somalia and United Republic of Tanzania, December 2006-April 2007.	eng	Wkly Epidemiol Rec	2007	May	82	20	169-78
181	PubMED	RVF	Canadian physicians help fight RVF in Kenya.	eng	CMAJ	2007	May	176	10	1403	Wakabi, W
182	PubMED	RVF	Rift Valley fever outbreak--Kenya, November 2006-January 2007.	eng	MMWR Morb Mortal Wkly Rep	2007	Feb	56	4	73-6	,
183	PubMED	RVF	Descriptive and spatial epidemiology of Rift valley fever outbreak in Yemen 2000-2001.	eng	Ann N Y Acad Sci	2006	Oct	1081		240-2	Abdo-Salem, S; Gerbier, G; Bonnet, P; Al-Qadasi, M; Tran, A; Thiry, E; Al-Eryni, G; Roger, F	CIRAD-EMVT, 34398 Montpellier Cedex 5, France. abdo-salem.shaif@cirad.fr
184	PubMED	RVF	Rift valley fever.	eng	Saudi Med J	2000	Dec	21	12	1109-15	Shawky, S	Department of Community Medicine and Primary Health Care, Faculty of Medicine and Allied Health Sciences, PO Box 115, Jeddah 21411, Kingdom of Saudi Arabia. shshawky@hotmail.com
185	PubMED	WNV	Neuroinvasive arboviral disease in the United States: 2003 to 2012.	eng	Pediatrics	2014	Sep	134	3	e642-50	Gaensbauer, JT; Lindsey, NP; Messacar, K; Staples, JE; Fischer, M	Division of Pediatric Infectious Diseases, Department of Pediatrics, University of Colorado School of Medicine, Aurora, Colorado; and.
186	PubMED	WNV	Effect of aerial insecticide spraying on West Nile virus disease--north-central Texas, 2012.	eng	Am J Trop Med Hyg	2014	Aug	91	2	240-5	Ruktanonchai, DJ; Stonecipher, S; Lindsey, N; McAllister, J; Pillai, SK; Horiuchi, K; Delorey, M; Biggerstaff, BJ; Sidwa, T; Zoretic, J; Nasci, R; Fischer, M; Hills, SL	Epidemic Intelligence Service, Centers for Disease Control and Prevention, Atlanta, Georgia; Health Service Region 2/3, Texas Department of State Health Services, Arlington, Texas; Division of Vector-Borne Diseases, Centers for Disease Control and Prevention, Fort Collins, Colorado; Zoonosis Control Branch, Texas Department of State Health Services, Austin, Texas.
187	PubMED	WNV	West nile virus and other arboviral diseases - United States, 2013.	eng	MMWR Morb Mortal Wkly Rep	2014	Jun	63	24	521-6	Lindsey, NP; Lehman, JA; Staples, JE; Fischer, M; ,
188	PubMED	WNV	West Nile virus and non-West Nile virus mortality and coinfection of American crows (Corvus brachyrhynchos) in California.	eng	Avian Dis	2014	Jun	58	2	255-61	Wheeler, SS; Woods, LW; Boyce, WM; Eckstrand, CD; Langevin, SA; Reisen, WK; Townsend, AK
189	PubMED	WNV	National capacity for surveillance, prevention, and control of West Nile virus and other arbovirus infections--United States, 2004 and 2012.	eng	MMWR Morb Mortal Wkly Rep	2014	Apr	63	13	281-4	Hadler, JL; Patel, D; Bradley, K; Hughes, JM; Blackmore, C; Etkind, P; Kan, L; Getchell, J; Blumenstock, J; Engel, J; ,
190	PubMED	WNV	West Nile virus outbreak in humans, Greece, 2012: third consecutive year of local transmission.	eng	Euro Surveill	2014		19	13		Pervanidou, D; Detsis, M; Danis, K; Mellou, K; Papanikolaou, E; Terzaki, I; Baka, A; Veneti, L; Vakali, A; Dougas, G; Politis, C; Stamoulis, K; Tsiodras, S; Georgakopoulou, T; Papa, A; Tsakris, A; Kremastinou, J; Hadjichristodoulou, C	Hellenic Center for Disease Control & Prevention, Athens, Greece.
191	PubMED	WNV	Evaluation of a West Nile virus surveillance and early warning system in Greece, based on domestic pigeons.	eng	Comp Immunol Microbiol Infect Dis	2014	Mar	37	2	131-41	Chaintoutis, SC; Dovas, CI; Papanastassopoulou, M; Gewehr, S; Danis, K; Beck, C; Lecollinet, S; Antalis, V; Kalaitzopoulou, S; Panagiotopoulos, T; Mourelatos, S; Zientara, S; Papadopoulos, O	Laboratory of Microbiology and Infectious Diseases, School of Veterinary Medicine, Faculty of Health Sciences, Aristotle University of Thessaloniki, University Campus, 54124 Thessaloniki, Greece.
192	PubMED	WNV	Integrated human surveillance systems of West Nile virus infections in Italy: the 2012 experience.	eng	Int J Environ Res Public Health	2013	Dec	10	12	7180-92	Napoli, C; Bella, A; Declich, S; Grazzini, G; Lombardini, L; Nanni Costa, A; Nicoletti, L; Pompa, MG; Pupella, S; Russo, F; Rizzo, C	National Centre for Epidemiology, Surveillance and Health Promotion, National Institute of Health (Istituto Superiore di Sanità, ISS), viale Regina Elena, 299-00161 Rome, Italy. caterina.rizzo@iss.it.
193	PubMED	WNV	Analysis of surveillance systems in place in European Mediterranean countries for West Nile virus (WNV) and Rift Valley fever (RVF).	eng	Transbound Emerg Dis	2013	Nov	60 Suppl 2		40-4	Cito, F; Narcisi, V; Danzetta, ML; Iannetti, S; Sabatino, DD; Bruno, R; Carvelli, A; Atzeni, M; Sauro, F; Calistri, P	Istituto Zooprofilattico Sperimentale dell'Abruzzo e del Molise "G. Caporale", Teramo, Italy.
194	PubMED	WNV	Predicting human West Nile virus infections with mosquito surveillance data.	eng	Am J Epidemiol	2013	Sep	178	5	829-35	Kilpatrick, AM; Pape, WJ	Department of Ecology and Evolutionary Biology, 1156 High Street, University of California-Santa Cruz, CA 95064, USA. akilpatr@ucsc.edu
195	PubMED	WNV	The 2012 West Nile encephalitis epidemic in Dallas, Texas.	eng	JAMA	2013	Jul	310	3	297-307	Chung, WM; Buseman, CM; Joyner, SN; Hughes, SM; Fomby, TB; Luby, JP; Haley, RW	Epidemiology Program, Dallas County Health and Human Services, Dallas, Texas, USA.
196	PubMED	WNV	West Nile virus: too important to forget.	eng	JAMA	2013	Jul	310	3	267-8	Ostroff, SM
197	PubMED	WNV	The human and animal health impacts of introduction and spread of an exotic strain of West Nile virus in Australia.	eng	Prev Vet Med	2013	May	109	3-4	186-204	Hernández-Jover, M; Roche, S; Ward, MP	University of Sydney, Faculty of Veterinary Science, Sydney, Australia. mhernandez-jover@csu.edu.au
198	PubMED	WNV	Preliminary disease surveillance in west Texas quail (galliformes: odontophoridae) populations.	eng	J Wildl Dis	2013	Apr	49	2	427-31	Urban, KN; Gibson, AG; Dabbert, CB; Presley, SM	The Institute of Environmental and Human Health, Lubbock, TX 79409-1163, USA.
199	PubMED	WNV	West Nile virus: the production of a public health pandemic.	eng	Sociol Health Illn	2013	Feb	35	2	188-99	Gislason, MK	Centre for Global Health Policy, University of Sussex, Brighton. maya.gislason@gmail.com
200	PubMED	WNV	Can horses be clinically screened for West Nile Fever?	eng	Vet Rec	2013	Jan	172	4	101	van Galen, G; Calozet, L; Leblond, A; Tritz, P; Dal Pozzo, F; Porter, SR; Cay, AB; Amory, H; Saegerman, C	Research Unit of Epidemiology and Risk Analysis applied to veterinary science (UREAR-ULg), Department of Infectious and Parasitic diseases, Faculty of Veterinary Medicine, University of Liege, Liege, Belgium.
201	PubMED	WNV	West Nile Virus outbreak in Sardinia, Italy, in 2011.	eng	J Infect Dev Ctries	2013	Jan	7	1	6-9	Spissu, N; Panichi, G; Montisci, A; Fiore, F	University of Sassari, Sassari, Italy. nspissu@uniss.it
202	PubMED	WNV	Molecular characterization and phylogenetic analysis of Murray Valley encephalitis virus and West Nile virus (Kunjin subtype) from an arbovirus disease outbreak in horses in Victoria, Australia, in 2011.	eng	J Vet Diagn Invest	2013	Jan	25	1	35-44	Mann, RA; Fegan, M; O'Riley, K; Motha, J; Warner, S	Biosciences Research Division, Department of Primary Industries, AgriBio, 5 Ring Road, Bundoora, VIC, 3083, Australia.
203	PubMED	WNV	Controlling urban epidemics of West Nile virus infection.	eng	JAMA	2012	Oct	308	13	1325-6	Haley, RW	Division of Epidemiology, Department of Internal Medicine, University of Texas Southwestern Medical Center, Dallas, TX 75390, USA. Robert.Haley@UTSouthwestern.edu
204	PubMED	WNV	Monitoring of the West Nile virus epidemic in Spain between 2010 and 2011.	eng	Transbound Emerg Dis	2012	Oct	59	5	448-55	García-Bocanegra, I; Jaén-Téllez, JA; Napp, S; Arenas-Montes, A; Fernández-Morente, M; Fernández-Molera, V; Arenas, A	Departamento de Sanidad Animal. Facultad de Veterinaria, UCO, Campus Universitarios de Rabanales, Córdoba, Spain. nacho.garcia@uco.es
205	PubMED	WNV	West Nile virus deaths mount in US amid new concerns over renal damage.	eng	BMJ	2012		345		e6401	Roehr, B
206	PubMED	WNV	Identification of suitable areas for West Nile virus outbreaks in equid populations for application in surveillance plans: the example of the Castile and Leon region of Spain.	eng	Epidemiol Infect	2012	Sep	140	9	1617-31	Rodríguez-Prieto, V; Martínez-López, B; Martínez, M; Muñoz, MJ; Sánchez-Vizcaíno, JM	VISAVET Centre and Animal Health Department, Veterinary School, Complutense University of Madrid, Madrid, Spain. victor@sanidadanimal.info
207	PubMED	WNV	Completeness of West Nile virus testing in patients with meningitis and encephalitis during an outbreak in Arizona, USA.	eng	Epidemiol Infect	2012	Sep	140	9	1632-6	Weber, IB; Lindsey, NP; Bunko-Patterson, AM; Briggs, G; Wadleigh, TJ; Sylvester, TL; Levy, C; Komatsu, KK; Lehman, JA; Fischer, M; Staples, JE	Arboviral Diseases Branch, Centers for Disease Control and Prevention, Fort Collins, CO 80521, USA. ggv8@cdc.gov
208	PubMED	WNV	Images in health surveillance: West Nile virus vectors and prevention.	eng	MSMR	2012	Sep	19	9	8-9
209	PubMED	WNV	Public health. Outbreak pattern stymies vaccine work.	eng	Science	2012	Aug	337	6098	1030	Kaiser, J
210	PubMED	WNV	Efficacy of wildlife rehabilitation centers in surveillance and monitoring of pathogen activity: a case study with West Nile virus.	eng	J Wildl Dis	2012	Jul	48	3	646-53	Randall, NJ; Blitvich, BJ; Blanchong, JA	Department of Natural Resource Ecology and Management, Iowa State University, 339 Science 2, Ames, Iowa 50011, USA. nrandall@iastate.edu
211	PubMED	WNV	Emergence of West Nile virus infections in humans in Turkey, 2010 to 2011.	eng	Euro Surveill	2012	May	17	21		Kalaycioglu, H; Korukluoglu, G; Ozkul, A; Oncul, O; Tosun, S; Karabay, O; Gozalan, A; Uyar, Y; Caglayık, DY; Atasoylu, G; Altas, AB; Yolbakan, S; Ozden, TN; Bayrakdar, F; Sezak, N; Pelıtlı, TS; Kurtcebe, ZO; Aydın, E; Ertek, M	Refik Saydam National Public Health Agency, Ankara, Turkey. h.kalaycioglu@hotmail.com
212	PubMED	WNV	Epidemiological surveillance of West Nile neuroinvasive diseases in Italy, 2008 to 2011.	eng	Euro Surveill	2012		17	20		Rizzo, C; Salcuni, P; Nicoletti, L; Ciufolini, MG; Russo, F; Masala, R; Frongia, O; Finarelli, AC; Gramegna, M; Gallo, L; Pompa, MG; Rezza, G; Salmaso, S; Declich, S	National Centre for Epidemiology, Surveillance and Health Promotion, National Institute of Health (Istituto Superiore di Sanita, ISS), Rome, Italy. caterina.rizzo@iss.it
213	PubMED	WNV	Recent progress in West Nile virus diagnosis and vaccination.	eng	Vet Res	2012		43		16	De Filette, M; Ulbert, S; Diamond, M; Sanders, NN	Laboratory of Gene Therapy, Faculty of Veterinary Sciences, Ghent University, Heidestraat 19, 9820 Merelbeke, Belgium. marina.defilette@UGent.be.
214	PubMED	WNV	Surveillance for antibodies to West Nile virus in Ireland.	eng	Vet Rec	2012	Feb	170	7	180	Raleigh, PJ; Sammin, DJ; Connell, J; Markey, BK; O'Connor, M	Central Veterinary Research Laboratory, Department of Agriculture, Food and the Marine Laboratories, Backweston Campus, Stacumny Lane, Celbridge, County Kildare, Ireland. pat.raleigh@agriculture.gov.ie
215	PubMED	WNV	Proximity of residence to bodies of water and risk for west nile virus infection: a case-control study in Houston, Texas.	eng	J Biomed Biotechnol	2012		2012		159578	Nolan, MS; Zangeneh, A; Khuwaja, SA; Martinez, D; Rossmann, SN; Cardenas, V; Murray, KO	Center for Infectious Diseases, School of Public Health, The University of Texas Health Science Center at Houston, Houston, TX 77030, USA.
216	PubMED	WNV	West Nile fever outbreak in horses and humans, Spain, 2010.	eng	Emerg Infect Dis	2011	Dec	17	12	2397-9	García-Bocanegra, I; Jaén-Téllez, JA; Napp, S; Arenas-Montes, A; Fernández-Morente, M; Fernández-Molera, V; Arenas, A
217	PubMED	WNV	2009 West Nile disease epidemic in Italy: first evidence of overwintering in Western Europe?	eng	Res Vet Sci	2011	Oct	91	2	321-6	Monaco, F; Savini, G; Calistri, P; Polci, A; Pinoni, C; Bruno, R; Lelli, R	Istituto Zooprofilattico Sperimentale dell'Abruzzo e Molise G Caporale, Via Campo Boario, 64100 Teramo, Italy. f.monaco@izs.it
218	PubMED	WNV	West Nile virus monitoring in migrating and resident water birds in Iran: are common coots the main reservoirs of the virus in wetlands?	eng	Vector Borne Zoonotic Dis	2011	Oct	11	10	1377-81	Fereidouni, SR; Ziegler, U; Linke, S; Niedrig, M; Modirrousta, H; Hoffmann, B; Groschup, MH	Friedrich-Loeffler-Institut, Südufer 10, Greifswald-Insel-Riems, Germany. sasan.fereidouni@fli.bund.de
219	PubMED	WNV	Complementary public health: not what it seems.	eng	Public Health	2011	Sep	125	9	565-6	Sim, F; Mackie, P
220	PubMED	WNV	Zoological institution participation in a West Nile Virus surveillance system: implications for public health.	eng	Public Health	2011	Sep	125	9	592-9	Pultorak, E; Nadler, Y; Travis, D; Glaser, A; McNamara, T; Mehta, SD	School of Public Health, University of Illinois at Chicago, Chicago, IL 60612, USA. elizabethpultorak@gmail.com
221	PubMED	WNV	Outbreak news. West Nile virus infection in Europe.	eng	Wkly Epidemiol Rec	2011	Aug	86	34	365-6
222	PubMED	WNV	West Nile virus disease and other arboviral diseases--United States, 2010.	eng	MMWR Morb Mortal Wkly Rep	2011	Aug	60	30	1009-13	,
223	PubMED	WNV	West Nile virus in Europe: a comparison of surveillance system designs in a changing epidemiological context.	eng	Vector Borne Zoonotic Dis	2011	Aug	11	8	1085-91	Chevalier, V; Lecollinet, S; Durand, B	International Centre of Research in Agronomy for Development (CIRAD), Montpellier, France. chevalier@cirad.fr
224	PubMED	WNV	Surveillance of West Nile virus disease, Tel Aviv district, Israel, 2005 to 2010.	eng	Euro Surveill	2011		16	25		Kopel, E; Amitai, Z; Bin, H; Shulman, LM; Mendelson, E; Sheffer, R	Tel Aviv District Health Office, Ministry of Health, Tel Aviv, Israel. eran.kopel@mail.huji.ac.il
225	PubMED	WNV	Equine encephalomyelitis outbreak caused by a genetic lineage 2 West Nile virus in Hungary.	eng	J Vet Intern Med			25	3	586-91	Kutasi, O; Bakonyi, T; Lecollinet, S; Biksi, I; Ferenczi, E; Bahuon, C; Sardi, S; Zientara, S; Szenci, O	Large Animal Clinic, Faculty of Veterinary Science, Szent Istvan University, Ullo, Hungary. kutasi.orsolya@aotk.szie.hu
226	PubMED	WNV	Surveillance for West Nile virus in dead wild birds, South Korea, 2005-2008.	eng	Emerg Infect Dis	2011	Feb	17	2	299-301	Yeh, JY; Kim, HJ; Nah, JJ; Lee, H; Kim, YJ; Moon, JS; Cho, IS; Choi, IS; Song, CS; Lee, JB	National Veterinary Research and Quarantine Service, Gyeonggi-do, South Korea. yeh02@nvrqs.go.kr
227	PubMED	WNV	Vaccines and immunotherapeutics for the prevention and treatment of infections with West Nile virus.	eng	Immunotherapy	2011	Feb	3	2	269-85	Beasley, DW	Department of Microbiology & Immunology, Sealy Center for Vaccine Development, Center for Biodefense & Emerging Infectious Diseases, Institute for Human Infections & Immunity, & Galveston National Laboratory, The University of Texas Medical Branch, Galveston, TX 77555-0609, USA. d.beasley@utmb.edu
228	PubMED	WNV	Using a neural network for mining interpretable relationships of West Nile risk factors.	eng	Soc Sci Med	2011	Feb	72	3	418-29	Ghosh, D; Guha, R	Kent State University, Geography, 413 McGilvery Hall, Department of Geography Kent State, Kent, OH 44242, United States. dghosh@kent.edu
229	PubMED	WNV	Evaluating the use of house sparrow nestlings as sentinels for West Nile virus in Saskatchewan.	eng	Vector Borne Zoonotic Dis	2011	Jan	11	1	53-8	Millins, C; Reid, A; Curry, P; Drebot, MA; Andonova, M; Buck, P; Leighton, FA	Department of Veterinary Pathology, University of Saskatchewan, Saskatoon, Saskatchewan, Canada. caroline.millins@usask.ca
230	PubMED	WNV	West Nile virus serosurveillance in horses in Donana, Spain, 2005 to 2008.	eng	Vet Rec	2010	Sep	167	10	379-80	Jiménez-Clavero, MA; Llorente, F; Sotelo, E; Soriguer, R; Gómez-Tejedor, C; Figuerola, J	Centro de Investigación en Sanidad Animal-INIA, Carretera Algete-El Casar s/n, 28130 Valdeolmos, Spain. majimenez@inia.es
231	PubMED	WNV	Epidemiology of West Nile virus: a silent epiornitic in Northern Delaware in 2007 without associated human cases.	eng	J Am Mosq Control Assoc	2010	Sep	26	3	274-86	Gingrich, JB; O'Connor, LL; Meredith, WH; Pesek, JD; Shriver, WG	Department of Entomology and Wildlife Ecology, University of Delaware, Newark, DE 19716, USA.
232	PubMED	WNV	West Nile virus: the need to strengthen preparedness in Europe.	eng	Euro Surveill	2010		15	34		Zeller, H; Lenglet, A; Van Bortel, W	European Centre for Disease Prevention and Control, Stockholm, Sweden. evd@ecdc.europa.eu
233	PubMED	WNV	Ongoing outbreak of West Nile virus infections in humans in Greece, July-August 2010.	eng	Euro Surveill	2010		15	34		Papa, A; Danis, K; Baka, A; Bakas, A; Dougas, G; Lytras, T; Theocharopoulos, G; Chrysagis, D; Vassiliadou, E; Kamaria, F; Liona, A; Mellou, K; Saroglou, G; Panagiotopoulos, T	Reference Laboratory for Arboviruses, First Department of Microbiology, Medical School, Aristotle University of Thessaloniki, Thessaloniki, Greece.
234	PubMED	WNV	West Nile virus activity - United States, 2009.	eng	MMWR Morb Mortal Wkly Rep	2010	Jul	59	25	769-72	,
235	PubMED	WNV	Sentinel birds in wild-bird resting sites as potential indicators for West Nile virus infections in Germany.	eng	Arch Virol	2010	Jun	155	6	965-9	Ziegler, U; Seidowski, D; Globig, A; Fereidouni, SR; Ulrich, RG; Groschup, MH	Institute for Novel and Emerging Infectious Diseases, Friedrich-Loeffler-Institut, Federal Research Institute for Animal Health, Südufer 10, Greifswald-Insel Riems, Germany.
236	PubMED	WNV	West Nile virus circulation in Emilia-Romagna, Italy: the integrated surveillance system 2009.	eng	Euro Surveill	2010	Apr	15	16		Angelini, P; Tamba, M; Finarelli, AC; Bellini, R; Albieri, A; Bonilauri, P; Cavrini, F; Dottori, M; Gaibani, P; Martini, E; Mattivi, A; Pierro, AM; Rugna, G; Sambri, V; Squintani, G; Macini, P	Public Health Service, Emilia-Romagna Region, Bologna, Italy. pangelini@regione.emilia-romagna.it
237	PubMED	WNV	Surveillance for human West Nile virus disease - United States, 1999-2008.	eng	MMWR Surveill Summ	2010	Apr	59	2	1-17	Lindsey, NP; Staples, JE; Lehman, JA; Fischer, M; ,	Division of Vector-Borne Infectious Diseases, National Center for Emerging and Zoonotic Infectious Diseases, CDC, 3150 Rampart Road, Fort Collins, CO 80521, USA. nplindsey@cdc.gov
238	PubMED	WNV	Economic cost analysis of West Nile virus outbreak, Sacramento County, California, USA, 2005.	eng	Emerg Infect Dis	2010	Mar	16	3	480-6	Barber, LM; Schleier, JJ; Peterson, RK	Montana State University, Bozeman, Montana 59717-3120, USA.
239	PubMED	WNV	Risk factors associated with West Nile virus mortality in American Crow populations in Southern Quebec.	eng	J Wildl Dis	2010	Jan	46	1	195-208	Ludwig, A; Bigras-Poulin, M; Michel, P; Bélanger, D	Facultéde Médecine Vétérinaire, Universitéde Montréal, 3200 Sicotte CP 5000, Saint Hyacinthe, QC J2S 7C6, Canada. antoinette.ludwig@umontreal.ca
240	PubMED	WNV	West Nile virus infection in Veneto region, Italy, 2008-2009.	eng	Euro Surveill	2009	Aug	14	31		Barzon, L; Squarzon, L; Cattai, M; Franchin, E; Pagni, S; Cusinato, R; Palu, G	Department of Histology, Microbiology and Medical Biotechnology, University of Padua, Italy.
241	PubMED	WNV	Where is West Nile fever? Lessons learnt from recent human cases in northern Italy.	eng	Euro Surveill	2009	Mar	14	10		Gobbi, F; Napoletano, G; Piovesan, C; Russo, F; Angheben, A; Rossanese, A; Cattelan, AM; Gallo, L; Valsecchi, M; Piazza, A; Venturi, G; Bisoffi, Z	Department of Prevention, Verona, Italy. fgobbi@ulss20.verona.it
242	PubMED	WNV	An outbreak of West Nile virus infection in captive lesser scaup (Aythya affinis) ducklings.	eng	Avian Dis	2009	Mar	53	1	129-34	Himsworth, CG; Gurney, KE; Neimanis, AS; Wobeser, GA; Leighton, FA	Department of Veterinary Pathology, Western College of Veterinary Medicine, University of Saskatchewan, 52 Campus Drive, Saskatoon, Saskatchewan S7N 5B4, Canada. chelsea.himsworth@usask.ca
243	PubMED	WNV	West Nile virus infections in Hungary, August-September 2008.	eng	Euro Surveill	2008	Nov	13	45	pii: 19030	Krisztalovics, K; Ferenczi, E; Molnar, Z; Csohan, A; Ban, E; Zoldi, V; Kaszas, K	National Centre for Epidemiology, Budapest, Hungary. krisztalovics.katalin@oek.antsz.hu
244	PubMED	WNV	West Nile virus in Italy: a further threat to blood safety, a further challenge to the blood system.	eng	Blood Transfus	2008	Oct	6	4	235-7	Grazzini, G; Liumbruno, GM; Pupella, S; Silvestri, AR; Randi, V; Pascarelli, N; Zucchelli, P; Di Caro, A; Spataro, N; D'Angelo, E; Sambri, V	Centro Nazionale Sangue, Istituto Superiore di Sanità, Roma, Italy.
245	PubMED	WNV	Identification of hyperendemic foci of horses with West Nile virus disease in Texas.	eng	Am J Vet Res	2008	Mar	69	3	378-84	Wittich, CA; Ward, MP; Fosgate, GT; Srinivasan, R	Department of Veterinary Integrative Biosciences, College of Veterinary Medicine and Biomedical Sciences, Texas A&M University, College Station, TX 77843-4458, USA.
246	PubMED	WNV	High subclinical West Nile virus incidence among nonvaccinated horses in northern California associated with low vector abundance and infection.	eng	Am J Trop Med Hyg	2008	Jan	78	1	45-52	Nielsen, CF; Reisen, WK; Armijos, MV; Maclachlan, NJ; Scott, TW	Graduate Group in Epidemiology, Center for Vectorborne Diseases, Department of Pathology, Microbiology and Immunology, School of Veterinary Medicine, and Department of Entomology, University of California, Davis, CA 95616, USA. cfnielsen@ucdavis.edu
247	PubMED	WNV	Magpies as hosts for West Nile virus, southern France.	eng	Emerg Infect Dis	2008	Jan	14	1	158-60	Jourdain, E; Gauthier-Clerc, M; Sabatier, P; Grège, O; Greenland, T; Leblond, A; Lafaye, M; Zeller, HG	Centre de Recherche de la Tour du Valat, Arles, France. elsa.jourdain@hik.se
248	PubMED	WNV	Pathological, entomological, avian and meteorological investigation of a West Nile virus epidemic in a horse farm.	eng	Transbound Emerg Dis	2008		55	2	134-9	Sebastian, MM; Stewart, I; Williams, NM; Poonacha, KB; Sells, SF; Vickers, ML; Harrison, LR	Institute of Comparative Medicine, College of Physicians and Surgeons, Columbia University, BB1810, New York, NY 10032, USA. ms3658@columbia.edu
249	PubMED	WNV	The economic impact of West Nile virus infection in horses in the North Dakota equine industry in 2002.	eng	Trop Anim Health Prod	2008	Jan	40	1	69-76	Ndiva Mongoh, M; Hearne, R; Dyer, NW; Khaitsa, ML	School of Natural Resources, College of Agriculture, North Dakota State University, P.O. Box 5406, Fargo, ND 58105-5406, USA.
250	PubMED	WNV	First Canadian outbreak of West Nile virus disease in farmed domestic ducks in Saskatchewan.	eng	Can Vet J	2007	Dec	48	12	1270-1	Wojnarowicz, C; Olkowski, A; Schwean-Lardner, K	Prairie Diagnostic Services, University of Saskatchewan, Saskatoon.
251	PubMED	WNV	West Nile virus circulation detected in northern Italy in sentinel chickens.	eng	Vector Borne Zoonotic Dis	2007		7	3	411-7	Rizzoli, A; Rosà, R; Rosso, F; Buckley, A; Gould, E	Centre for Alpine Ecology, Trento, Italy. rizzoli@cealp.it
252	PubMED	WNV	Using geographic information systems and spatial and space-time scan statistics for a population-based risk analysis of the 2002 equine West Nile epidemic in six contiguous regions of Texas.	eng	Int J Health Geogr	2007		6		42	Lian, M; Warner, RD; Alexander, JL; Dixon, KR	Division of Modeling and Geographic Information Systems, Institute of Environmental and Human Health, Texas Tech University/TTU Health Sciences Center, Box 41163; Lubbock, TX 79409, USA. mlian@im.wustl.edu
253	PubMED	WNV	Remote sensing based identification of environmental risk factors associated with West Nile disease in horses in Camargue, France.	eng	Prev Vet Med	2007	Apr	79	1	20-31	Leblond, A; Sandoz, A; Lefebvre, G; Zeller, H; Bicout, DJ	Unité Environnement et Prévisions de la Santé des Populations, UMR CNRS 5525 TIMC, Ecole Nationale Vétérinaire de Lyon, Marcy l'Etoile, France. a.leblond@vet-lyon.fr
254	PubMED	WNV	Behavioral risks for West Nile virus disease, northern Colorado, 2003.	eng	Emerg Infect Dis	2007	Mar	13	3	419-25	Gujral, IB; Zielinski-Gutierrez, EC; LeBailly, A; Nasci, R	Larimer County Department of Health and Environment, Fort Collins, Colorado 80521, USA. indiragujral0214@msn.com
255	PubMED	WNV	West Nile viremic blood donors and risk factors for subsequent West Nile fever.	eng	Vector Borne Zoonotic Dis	2007		7	4	479-88	Brown, JA; Factor, DL; Tkachenko, N; Templeton, SM; Crall, ND; Pape, WJ; Bauer, MJ; Ambruso, DR; Dickey, WC; Marfin, AA	Caring Hands Animal Hospital, Centerville, Virginia 20120, USA. jen.brown@mac.com
256	PubMED	WNV	Characteristics of an outbreak of West Nile virus encephalomyelitis in a previously uninfected population of horses.	eng	Vet Microbiol	2006	Dec	118	3-4	255-9	Ward, MP; Schuermann, JA; Highfield, LD; Murray, KO	Department of Veterinary Integrative Biosciences, MS 4458, Texas A&M University, College Station, TX 77843-4458, USA. mward@cvm.tamu.edu
257	PubMED	WNV	Control of arbovirus infections by a coordinated response: West Nile Virus in England and Wales.	eng	FEMS Immunol Med Microbiol	2006	Dec	48	3	305-12	Morgan, D	Emerging Infections and Zoonoses Department, Health Protection Agency, Centre for Infections, London, UK. dilys.morgan@hpa.org.uk
258	PubMED	WNV	Relating West Nile virus case fatality rates to demographic and surveillance variables.	eng	Public Health Rep			121	6	666-73	Tackett, J; Charnigo, R; Caldwell, G	Department of Environmental Health, University of Cincinnati, Cincinnati, OH, USA.
259	PubMED	WNV	Prediction of human cases of West Nile virus by equine cases, Saskatchewan, Canada, 2003.	eng	Prev Vet Med	2006	Oct	76	3-4	263-72	Corrigan, RL; Waldner, C; Epp, T; Wright, J; Whitehead, SM; Bangura, H; Young, E; Townsend, HG	Large Animal Clinical Sciences, Western College of Veterinary Medicine, University of Saskatchewan, 52 Campus Drive, Saskatoon, SK, S7N 5B4, Canada. rebecca.corrigan@usask.ca
260	PubMED	WNV	West Nile virus antibody prevalence in red-winged blackbirds (Agelaius phoeniceus) from North Dakota, USA (2003-2004).	eng	Vector Borne Zoonotic Dis	2006		6	3	305-9	Sullivan, H; Linz, G; Clark, L; Salman, M	USDA National Wildlife Research Center, Fort Collins, Colorado 80521, USA. Heather.Sullivan@aphis.usda.gov
261	PubMED	WNV	Syndromic surveillance in the Netherlands for the early detection of West Nile virus epidemics.	eng	Vector Borne Zoonotic Dis	2006		6	2	161-9	Rockx, B; van Asten, L; van den Wijngaard, C; Godeke, GJ; Goehring, L; Vennema, H; van der Avoort, H; van Pelt, W; Koopmans, M	Diagnostic Laboratory for Infectious Diseases, National Institute of Public Health and the Environment, Bilthoven, The Netherlands.
262	PubMED	WNV	Spread of equine West Nile virus encephalomyelitis during the 2002 Texas epidemic.	eng	Am J Trop Med Hyg	2006	Jun	74	6	1090-5	Ward, MP	Department of Veterinary Integrative Biosciences, Texas A&M University, College Station, 77843-4458, USA. mward@cvm.tamu.edu
263	PubMED	WNV	A GIS-driven integrated real-time surveillance pilot system for national West Nile virus dead bird surveillance in Canada.	eng	Int J Health Geogr	2006		5		17	Shuai, J; Buck, P; Sockett, P; Aramini, J; Pollari, F	Foodborne, Waterborne and Zoonotic Infections Division, Centre for Infectious Disease Prevention and Control, Public Health Agency of Canada, Tunney's Pasture, Ottawa, Canada. Jiangping_shuai@phac-aspc.gc.ca
264	PubMED	WNV	Equine disease surveillance, October to December 2005.	eng	Vet Rec	2006	Mar	158	12	390-2
265	PubMED	WNV	Wild bird mortality and West Nile virus surveillance: biases associated with detection, reporting, and carcass persistence.	eng	J Wildl Dis	2006	Jan	42	1	92-106	Ward, MR; Stallknecht, DE; Willis, J; Conroy, MJ; Davidson, WR	Southeastern Cooperative Wildlife Disease Study, Department of Population Health, College of Veterinary Medicine, The University of Georgia, Athens, Georgia 30602, USA.
266	PubMED	WNV	Sentinel pigeon surveillance for West Nile virus by using lard-can traps at differing elevations and canopy cover classes.	eng	J Med Entomol	2005	Nov	42	6	1039-44	Deegan, CS; Burns, JE; Huguenin, M; Steinhaus, EY; Panella, NA; Beckett, S; Komar, N	Green Street Scientific LLC, Forest Hills, NY 11375, USA.
267	PubMED	WNV	The West Nile Virus and the dialysis/transplant patient.	eng	Nephrol News Issues	2005	Nov	19	12	73-5	Cairoli, O	Renal Services, Tricentral Service Area, Kaiser Permanente, Los Angeles, CA, USA.
268	PubMED	WNV	Epidemic West Nile virus encephalomyelitis: a temperature-dependent, spatial model of disease dynamics.	eng	Prev Vet Med	2005	Oct	71	3-4	253-64	Ward, MP	Department of Veterinary Pathobiology, Purdue University, West Lafayette, IN 47907-2027, USA. mward@cvm.tamu.edu
269	PubMED	WNV	Co-occurrence of West Nile Fever and circovirus infection in a goose flock in Hungary.	eng	Avian Pathol	2005	Oct	34	5	408-14	Glávits, R; Ferenczi, E; Ivanics, E; Bakonyi, T; Mató, T; Zarka, P; Palya, V	Central Veterinary Institute, H-1149 Budapest, Tábornok u. 2, Hungary.
270	PubMED	WNV	Epidemiology and transmission dynamics of West Nile virus disease.	eng	Emerg Infect Dis	2005	Aug	11	8	1167-73	Hayes, EB; Komar, N; Nasci, RS; Montgomery, SP; O'Leary, DR; Campbell, GL	Centers for Disease Control and Prevention, Fort Collins, Colorado 80526, USA. ebh2@cdc.gov
271	PubMED	WNV	Infectious disease surveillance update.	eng	Lancet Infect Dis	2005	Aug	5	8	475-6	Das, P
272	PubMED	WNV	Short report: serological evidence of West Nile virus activity in El Salvador.	eng	Am J Trop Med Hyg	2005	May	72	5	612-5	Cruz, L; Cardenas, VM; Abarca, M; Rodriguez, T; Reyna, RF; Serpas, MV; Fontaine, RE; Beasley, DW; Da Rosa, AP; Weaver, SC; Tesh, RB; Powers, AM; Suarez-Rangel, G	Field Epidemiology Training Program, Ministry of Public Health and Social Welfare, San Salvador, El Salvador.
273	PubMED	WNV	West Nile virus in Morocco, 2003.	eng	Emerg Infect Dis	2005	Feb	11	2	306-9	Schuffenecker, I; Peyrefitte, CN; el Harrak, M; Murri, S; Leblond, A; Zeller, HG	Centre de Référence des Arbovirus, Institut Pasteur, 21 Ave Tony Garnier, 69365 Lyon cedex 07, France. schuffenecker@cervi-lyon.inserm.fr
274	PubMED	WNV	West Nile virus outbreak in North American owls, Ontario, 2002.	eng	Emerg Infect Dis	2004	Dec	10	12	2135-42	Gancz, AY; Barker, IK; Lindsay, R; Dibernardo, A; McKeever, K; Hunter, B	University of Guelph, Guelph, Ontario, Canada. agancz@uoguelph.ca
275	PubMED	WNV	Evaluation of an outbreak of West Nile virus infection in horses: 569 cases (2002).	eng	J Am Vet Med Assoc	2004	Oct	225	7	1084-9	Schuler, LA; Khaitsa, ML; Dyer, NW; Stoltenow, CL	North Dakota State Board of Animal Health, 600 E Boulevard Ave, Dept 602, Bismarck, ND 58505-0020, USA.
276	PubMED	WNV	Views WNV prevention suggestions as outdated.	eng	J Am Vet Med Assoc	2004	Oct	225	7	1027-8	Reilly, FK
277	PubMED	WNV	Infectious disease surveillance update.	eng	Lancet Infect Dis	2004	Aug	4	8	481	Das, P
278	PubMED	WNV	Outcome of equids with clinical signs of West Nile virus infection and factors associated with death.	eng	J Am Vet Med Assoc	2004	Jul	225	2	267-74	Salazar, P; Traub-Dargatz, JL; Morley, PS; Wilmot, DD; Steffen, DJ; Cunningham, WE; Salman, MD	Animal Population Health Institute, Colorado State University, Fort Collins, CO 80523, USA.
279	PubMED	WNV	Investigation of an outbreak of encephalomyelitis caused by West Nile virus in 136 horses.	eng	J Am Vet Med Assoc	2004	Jul	225	1	84-9	Ward, MP; Levy, M; Thacker, HL; Ash, M; Norman, SK; Moore, GE; Webb, PW	Department of Veterinary Pathobiology, School of Veterinary Medicine, Purdue University, West Lafayette, IN 47907-2027, USA.
280	PubMED	WNV	Assessment of surveillance of human West Nile virus infection in Quebec, 2003.	eng	Can Commun Dis Rep	2004	Jun	30	11	97-104	Gaulin, C; Couillard, M; Pilon, PA; Tremblay, M; Lambert, L; Fradet, MD; Deschênes, L; Fortin, A; Poulin, C	Direction génerale de la protection, ministère de la Santé et des Services sociaux, Ouebec City, Quebec.
281	PubMED	WNV	Department of Defense West Nile virus surveillance in 2002.	eng	Mil Med	2004	Jun	169	6	421-8	Witt, CJ; Brundage, M; Cannon, C; Cox, K; Clements, TE; Cooper, ED; Elbert, Y; Ludwig, GV; Mangiafico, JA; Malakooti, M; Miller, MK; Osborn, SD; Pagac, B; Ross, LP; Shelton, LJ; Spring, A; Kelley, P	DoD-Global Emerging Infections Surveillance, Walter Reed Army Institute of Research, Silver Spring, MD 20910-7500, USA.
282	PubMED	WNV	Dead crow reports and location of human West Nile virus cases, Chicago, 2002.	eng	Emerg Infect Dis	2004	May	10	5	938-40	Watson, JT; Jones, RC; Gibbs, K; Paul, W	Centers for Disease Control and Prevention, Atlanta, Georgia, USA. watson_john@cdph.org
283	PubMED	WNV	An outbreak of West Nile virus-associated disease in domestic geese (Anser anser domesticus) upon initial introduction to a geographic region, with evidence of bird to bird transmission.	eng	Can Vet J	2004	Feb	45	2	117-23	Austin, RJ; Whiting, TL; Anderson, RA; Drebot, MA	Manitoba Agriculture and Food, Veterinary Services Branch, 545 University Crescent, Winnipeg, Manitoba R3T 5S6.
284	PubMED	WNV	West Nile virus activity--United States, November 20-25, 2003.	eng	MMWR Morb Mortal Wkly Rep	2003	Nov	52	47	1160	,
285	PubMED	WNV	West Nile virus activity--United States, November 13-19, 2003.	eng	MMWR Morb Mortal Wkly Rep	2003	Nov	52	46	1132	,
286	PubMED	WNV	West Nile virus activity--United States, November 6-12, 2003.	eng	MMWR Morb Mortal Wkly Rep	2003	Nov	52	45	1105-6	,
287	PubMED	WNV	West Nile virus activity--United States, October 30-November 5, 2003.	eng	MMWR Morb Mortal Wkly Rep	2003	Nov	52	44	1080	,
288	PubMED	WNV	West Nile virus infection in nonhuman primate breeding colony, concurrent with human epidemic, southern Louisiana.	eng	Emerg Infect Dis	2003	Nov	9	11	1388-94	Ratterree, MS; da Rosa, AP; Bohm, RP; Cogswell, FB; Phillippi, KM; Caillouet, K; Schwanberger, S; Shope, RE; Tesh, RB	Tulane National Primate Research Center, Covington, Louisiana, USA.
289	PubMED	WNV	West Nile virus activity--United States, October 23-29, 2003.	eng	MMWR Morb Mortal Wkly Rep	2003	Oct	52	43	1053-4	,
290	PubMED	WNV	West Nile virus activity--United States, October 16-22, 2003.	eng	MMWR Morb Mortal Wkly Rep	2003	Oct	52	42	1022-3	,
291	PubMED	WNV	West Nile virus activity--United States, October 9-15, 2003.	eng	MMWR Morb Mortal Wkly Rep	2003	Oct	52	41	996-7	,
292	PubMED	WNV	West Nile virus activity--United States, October 2-8, 2003.	eng	MMWR Morb Mortal Wkly Rep	2003	Oct	52	40	964-5	,
293	PubMED	WNV	West Nile virus activity--United States, September 25-October 1, 2003.	eng	MMWR Morb Mortal Wkly Rep	2003	Oct	52	39	941	,
294	PubMED	WNV	West Nile virus activity--United States, August 21-27, 2003.	eng	MMWR Morb Mortal Wkly Rep	2003	Aug	52	34	821-2	,
295	PubMED	WNV	Scientists set out to build a West Nile virus warning system.	eng	J Am Vet Med Assoc	2003	Aug	223	4	415	O'Rourke, K
296	PubMED	WNV	Surveillance results from the first West Nile virus transmission season in Florida, 2001.	eng	Am J Trop Med Hyg	2003	Aug	69	2	141-50	Blackmore, CG; Stark, LM; Jeter, WC; Oliveri, RL; Brooks, RG; Conti, LA; Wiersma, ST	Bureau of Epidemiology, Florida Department of Health, Jacksonville, Florida 32331, USA. Carina_Blackmore@doh.state.fl.us
297	PubMED	WNV	West Nile Virus: emerging threat to public health and animal health.	eng	J Vet Med Educ	2003		30	2	143-4	McLean, RG	National Wildlife Research Center, Fort Collins, CO 80521, USA. Robert.G.McLean@aphis.usda.gov
298	PubMED	WNV	Study: West Nile virus cost equine industries in Colorado, Nebraska millions in 2002.	eng	J Am Vet Med Assoc	2003	Jun	222	12	1669, 1672
299	PubMED	WNV	West Nile virus encephalomyelitis in horses in Ontario: 28 cases.	eng	Can Vet J	2003	Jun	44	6	469-73	Weese, JS; Baird, JD; DeLay, J; Kenney, DG; Staempfli, HR; Viel, L; Parent, J; Smith-Maxie, L; Poma, R	Department of Clinical Studies, Ontario Veterinary College, Guelph, Ontario N1G 2W1. jsweese@uoguelph.ca
300	PubMED	WNV	West Nile encephalitis.	eng	BMJ	2003	Apr	326	7394	865-9	Solomon, T; Ooi, MH; Beasley, DW; Mallewa, M	Department of Neurological Science, University of Liverpool, Liverpool L9 7LJ, Universiti Malaysia Sarawak, 94300 Kota Samarahan, Sarawak, Malaysia. tsolomon@liv.ac.uk
301	PubMED	WNV	Early-season avian deaths from West Nile virus as warnings of human infection.	eng	Emerg Infect Dis	2003	Apr	9	4	483-4	Guptill, SC; Julian, KG; Campbell, GL; Price, SD; Marfin, AA	U.S. Geological Survey, Reston, Virginia 20192, USA. sguptill@usgs.gov
302	PubMED	WNV	Migratory birds modeled as critical transport agents for West Nile Virus in North America.	eng	Vector Borne Zoonotic Dis	2003		3	1	27-37	Peterson, AT; Vieglais, DA; Andreasen, JK	Natural History Museum, The University of Kansas, Lawrence 66045, USA. town@Ku.edu
303	PubMED	WNV	Sentinel Chicken Surveillance Program in Australia, July 2002 to June 2003.	eng	Commun Dis Intell Q Rep	2003		27	3	367-9	Broom, AK	Discipline of Microbiology, School of Biomedical and Chemical Sciences, University of Western Australia, Crawley. abroom@cyllene.uwa.edu.au
304	PubMED	WNV	Insurance and epidemics: SARS, West Nile virus and Nipah virus.	eng	J Insur Med	2003		35	3-4	165-73	von Overbeck, J	Swiss Re Life & Health, Mythenquai 50-60, 8022 Zurich, Switzerland. Jan_VonOverbeck@swissre.com
305	PubMED	WNV	West Nile virus epidemic in horses, Tuscany region, Italy.	eng	Emerg Infect Dis	2002	Dec	8	12	1372-8	Autorino, GL; Battisti, A; Deubel, V; Ferrari, G; Forletta, R; Giovannini, A; Lelli, R; Murri, S; Scicluna, MT	Istituto Zooprofilattico Sperimentale delle Regioni Lazio e Toscana, Rome, Italy.
306	PubMED	WNV	West Nile arrives.	eng	Tex Med	2002	Nov	98	11	48-51	Ortolon, K	ken.ortolon@texmed.org
307	PubMED	WNV	The legal context of mosquito control for West Nile Virus in New York City.	eng	J Law Med Ethics	2002		30	3 Suppl	135-8	Lopez, W; Miller, JR	New York City Department of Health and Mental Hygiene, New York, New York, USA.
308	PubMED	WNV	Early season crow mortality as a sentinel for West Nile virus disease in humans, northeastern United States.	eng	Vector Borne Zoonotic Dis	2002		2	3	145-55	Julian, KG; Eidson, M; Kipp, AM; Weiss, E; Petersen, LR; Miller, JR; Hinten, SR; Marfin, AA	Centers for Disease Control and Prevention, Fort Collins, Colorado 80522, USA. kjulian@psu.edu
309	PubMED	WNV	West Nile virus activity--United States, August 8-14, 2002, and Mississippi, July 1-August 14, 2002.	eng	MMWR Morb Mortal Wkly Rep	2002	Aug	51	32	708-9	,
310	PubMED	WNV	West Nile virus in New York City.	eng	Am J Public Health	2002	Aug	92	8	1218-21	Lopez, W	New York City Department of Health, USA. wlopez@health.nyc.gov
311	PubMED	WNV	West Nile virus outbreak in horses, southern France, 2000: results of a serosurvey.	eng	Emerg Infect Dis	2002	Aug	8	8	777-82	Durand, B; Chevalier, V; Pouillot, R; Labie, J; Marendat, I; Murgue, B; Zeller, H; Zientara, S	Agence Français de Sécurité Sanitaire des Aliments, Maisons-Alfort, France. bdurand@afssa.fr
312	PubMED	WNV	Clinical signs of West Nile virus encephalomyelitis in horses during the outbreak in Israel in 2000.	eng	Vet Rec	2002	Jul	151	2	47-9	Steinman, A; Banet, C; Sutton, GA; Yadin, H; Hadar, S; Brill, A	School of Veterinary Medicine, The Hebrew University of Jerusalem, Rehovot, Israel.
313	PubMED	WNV	West Nile virus and the threat to the UK.	eng	Commun Dis Public Health	2002	Jun	5	2	138-43	Crook, PD; Crowcroft, NS; Brown, DW	PHLS Communicable Disease Surveillance Centre, 61 Colindale Avenue, London NW9 5EQ.
314	PubMED	WNV	Vector surveillance for West Nile virus.	eng	Ann N Y Acad Sci	2001	Dec	951		74-83	White, DJ	Arthropod-Borne Disease Program, New York State Department of Health, Albany 12237, USA. djw05@health.state.ny.us
315	PubMED	WNV	West Nile virus surveillance using sentinel birds.	eng	Ann N Y Acad Sci	2001	Dec	951		58-73	Komar, N	Centers for Disease Control and Prevention, Fort Collins, Colorado 80522, USA. nkomar@cdc.gov
316	PubMED	WNV	"Neon needles" in a haystack: the advantages of passive surveillance for West Nile virus.	eng	Ann N Y Acad Sci	2001	Dec	951		38-53	Eidson, M	Zoonoses Program, New York State Department of Health, Albany 11237, USA. mxe04@health.state.ny.us
317	PubMED	WNV	West Nile virus laboratory surveillance program: cost and time analysis.	eng	Ann N Y Acad Sci	2001	Dec	951		351-3	Kauffman, EB; Bernard, KA; Jones, SA; Maffei, J; Ngo, K; Kramer, LD	Arbovirus Research Laboratory, Wadsworth Center, New York State Department of Health, Albany 12159, USA. ebk01@health.state.ny.us
318	PubMED	WNV	West Nile virus human surveillance in Nassau County, New York: 1999-2000.	eng	Ann N Y Acad Sci	2001	Dec	951		347-50	Greenberg, AJ; Sherman, M	Nassau County Department of Health, Mineola, New York 11501, USA.
319	PubMED	WNV	Sentinel chickens as a surveillance tool for West Nile virus in New York City, 2000.	eng	Ann N Y Acad Sci	2001	Dec	951		343-6	Cherry, B; Trock, SC; Glaser, A; Kramer, L; Ebel, GD; Glaser, C; Miller, JR	New York City Department of Health, New York 10013, USA. bcherry@health.nyc.gov
320	PubMED	WNV	Serologic evidence for West Nile virus infection in birds in Staten Island, New York, after an outbreak in 2000.	eng	Vector Borne Zoonotic Dis	2001		1	3	191-6	Komar, N; Burns, J; Dean, C; Panella, NA; Dusza, S; Cherry, B	Centers for Disease Control and Prevention, Fort Collins, CO 80522, USA. nck6@cdc.gov
321	PubMED	WNV	West Nile virus: a case study in how NY State Health Information infrastructure facilitates preparation and response to disease outbreaks.	eng	J Public Health Manag Pract	2001	Sep	7	5	75-86	Gotham, IJ; Eidson, M; White, DJ; Wallace, BJ; Chang, HG; Johnson, GS; Napoli, JP; Sottolano, DL; Birkhead, GS; Morse, DL; Smith, PF	Bureau of Healthcare Network Systems Management, Information Systems and Health Statistics Group, New York State Department of Health, Albany, New York, USA.
322	PubMED	WNV	Detection of North American West Nile virus in animal tissue by a reverse transcription-nested polymerase chain reaction assay.	eng	Emerg Infect Dis			7	4	739-41	Johnson, DJ; Ostlund, EN; Pedersen, DD; Schmitt, BJ	Animal and Plant Health Inspection Service, U.S. Department of Agriculture, 1800 Dayton Ave., Ames, IA 50010-0844, USA. donna.j.johnson@aphis.usda.gov
323	PubMED	WNV	West Nile outbreak in horses in southern France, 2000: the return after 35 years.	eng	Emerg Infect Dis			7	4	692-6	Murgue, B; Murri, S; Zientara, S; Durand, B; Durand, JP; Zeller, H	Centre National de Référence des Arbovirus et des Fièvres Hémorragiques Virales, Institut Pasteur-25, rue du Dr-Roux, 75724 Paris cedex 15, France. bmurgue@pasteur.fr
324	PubMED	WNV	West Nile virus infection in birds and mosquitoes, New York State, 2000.	eng	Emerg Infect Dis			7	4	679-85	Bernard, KA; Maffei, JG; Jones, SA; Kauffman, EB; Ebel, G; Dupuis, AP; Ngo, KA; Nicholas, DC; Young, DM; Shi, PY; Kulasekera, VL; Eidson, M; White, DJ; Stone, WB; Kramer, LD; ,	Arbovirus Laboratories, New York State Department of Health, 5668 State Farm Road, Slingerlands, NY 12159, USA. bernard@wadsworth.org
325	PubMED	WNV	Dead crow densities and human cases of West Nile virus, New York State, 2000.	eng	Emerg Infect Dis			7	4	662-4	Eidson, M; Miller, J; Kramer, L; Cherry, B; Hagiwara, Y; ,	Zoonoses Program, New York State Department of Health, Rm. 621 ESP Corning Tower, Albany, NY 12237, USA. mxe04@health.state.ny.us
326	PubMED	WNV	Partial genetic characterization of West Nile virus strains, New York State, 2000.	eng	Emerg Infect Dis			7	4	650-3	Ebel, GD; Dupuis, AP; Ngo, K; Nicholas, D; Kauffman, E; Jones, SA; Young, D; Maffei, J; Shi, PY; Bernard, K; Kramer, LD	Arbovirus Laboratories, New York State Department of Health, 5668 State Farm Road, Slingerlands, NY 12159, USA. ebel@wadsworth.org
327	PubMED	WNV	West Nile virus surveillance in Connecticut in 2000: an intense epizootic without high risk for severe human disease.	eng	Emerg Infect Dis	2001		7	4	636-42	Hadler, J; Nelson, R; McCarthy, T; Andreadis, T; Lis, MJ; French, R; Beckwith, W; Mayo, D; Archambault, G; Cartter, M	Infectious Diseases Division, Connecticut Department of Public Health, 410 Capitol Avenue, Hartford, CT 06134, USA. james.hadler@po.state.ct.us
328	PubMED	WNV	Dead bird surveillance as an early warning system for West Nile virus.	eng	Emerg Infect Dis			7	4	631-5	Eidson, M; Kramer, L; Stone, W; Hagiwara, Y; Schmit, K; ,	Zoonoses Program, New York State Department of Health, Rm. 621 ESP Corning Tower, Albany, NY 12237, USA. mxe04@health.state.ny.us
329	PubMED	WNV	Serologic evidence for West Nile virus infection in birds in the New York City vicinity during an outbreak in 1999.	eng	Emerg Infect Dis			7	4	621-5	Komar, N; Panella, NA; Burns, JE; Dusza, SW; Mascarenhas, TM; Talbot, TO	Centers for Disease Control and Prevention, PO Box 2087, Fort Collins, CO 80522, USA. nkomar@cdc.gov
330	PubMED	WNV	Crow deaths as a sentinel surveillance system for West Nile virus in the northeastern United States, 1999.	eng	Emerg Infect Dis			7	4	615-20	Eidson, M; Komar, N; Sorhage, F; Nelson, R; Talbot, T; Mostashari, F; McLean, R; ,	Zoonoses Program, New York State Department of Health, Rm. 621 ESP Corning Tower, Albany, NY 12237, USA. mxe04@health.state.ny.us
331	PubMED	WNV	West Nile virus 2000-2001.	eng	N J Med	2001	Jul	98	7	8	Ziskin, LZ
332	PubMED	WNV	West Nile virus: New Jersey's 2000 experience and surveillance plans for 2001.	eng	N J Med	2001	Jul	98	7	25-32	Farello, CA; Sorhage, FE; Bresnitz, EA; Grant, C	New Jersey Department of Health, USA.
333	PubMED	WNV	West Nile virus: success of public health response underlines failure of the system.	eng	J Urban Health	2001	Jun	78	2	392-5	O'Hara, JA	Health-Track, Washington, DC 20007, USA. ohara@health-track.org
334	PubMED	WNV	Balancing the risks: vector control and pesticide use in response to emerging illness.	eng	J Urban Health	2001	Jun	78	2	372-81	Thier, A	Environmental Advocates, New York City, NY, USA. athier@vgernet.net
335	PubMED	WNV	The control of mosquito-borne diseases in New York City.	eng	J Urban Health	2001	Jun	78	2	359-66	Miller, JR	New York City Department of Health, NY 10013, USA. jmiller@health.nyc.gov
336	PubMED	WNV	The challenges of emerging illness in urban environments: an overview.	eng	J Urban Health	2001	Jun	78	2	350-8	McCally, M; Garg, A; Oleskey, C	Center for Children's Health and the Environment, Department of Community and Preventive Medicine, Mount Sinai School of Medicine, New York City, 10029, USA.
337	PubMED	WNV	The West Nile virus: its recent emergence in North America.	eng	Microbes Infect	2001	Mar	3	3	223-9	Garmendia, AE; Van Kruiningen, HJ; French, RA	Department of Pathobiology U-89, 61 North Eagleville Road, University of Connecticut, Storrs, Connecticut 06268, USA. Garmendi@Uconnvm.Uconn.edu
338	PubMED	WNV	West nile virus surveillance in Romania: 1997-2000.	eng	Viral Immunol	2001		14	3	251-62	Ceianu, CS; Ungureanu, A; Nicolescu, G; Cernescu, C; Nitescu, L; Tardei, G; Petrescu, A; Pitigoi, D; Martin, D; Ciulacu-Purcarea, V; Vladimirescu, A; Savage, HM	Reference Laboratory of Insect Vectors, Cantacuzino Institute, Bucharest, Romania.
339	PubMED	WNV	West Nile encephalitis.	eng	Vet Clin North Am Equine Pract	2000	Dec	16	3	427-41	Ostlund, EN; Andresen, JE; Andresen, M	Equine and Ovine Viruses Section, Diagnostic Virology Laboratory, National Veterinary Services Laboratories, United States Department of Agriculture , Ames, Iowa, USA.
340	PubMED	WNV	Can West Nile virus outbreaks be controlled?	eng	Isr Med Assoc J	2000	Oct	2	10	733-7	Lustig, S; Halevy, M; Fuchs, P; Ben-Nathan, D; Lachmi, BE; Kobiler, D; Israeli, E; Olshevsky, U	Department of Infectious Diseases, Israel Institute for Biological Research, Ness Ziona, Israel. lustig@iibr.gov.il
341	PubMED	WNV	Outbreak not contained. West Nile virus triggers a reevaluation of public health surveillance.	eng	Sci Am	2000	Apr	282	4	20, 22	Holloway, M
342	PubMED	WNV	Clinical and neuropathological features of West Nile virus equine encephalomyelitis in Italy.	eng	Equine Vet J	2000	Jan	32	1	31-5	Cantile, C; Di Guardo, G; Eleni, C; Arispici, M	Dipartimento di Patologia Animale, Facoltà di Medicina Veterinaria, Università degli Studi di Pisa, Italy.
343	PubMED	WNV	Multistate surveillance system in place for West Nile virus.	eng	J Am Vet Med Assoc	2000	Jan	216	1	11	Nolen, RS
344	PubMED	WNV	West Nile virus activity--United States, August 8-14, 2002, and Mississippi, July 1-August 14, 2002.	eng	MMWR Morb Mortal Wkly Rep	2002	Aug	51	32	708-9	,
345	PubMED	WNV	Pathology of fatal West Nile virus infections in native and exotic birds during the 1999 outbreak in New York City, New York.	eng	Vet Pathol	2000	May	37	3	208-24	Steele, KE; Linn, MJ; Schoepp, RJ; Komar, N; Geisbert, TW; Manduca, RM; Calle, PP; Raphael, BL; Clippinger, TL; Larsen, T; Smith, J; Lanciotti, RS; Panella, NA; McNamara, TS	Division of Pathology, US Army Medical Research Institute of Infectious Diseases, Ft. Detrick, MD, USA.
346	PubMED	DNG	Large number of imported chikungunya cases in mainland France, 2014: a challenge for surveillance and response.	eng	Euro Surveill	2014		19	28	20856	M C Paty
347	PubMED	DNG	Importance of case definition to monitor ongoing outbreak of chikungunya virus on a background of actively circulating dengue virus, St Martin, December 2013 to January 2014.	eng	Euro Surveill	2014		19	13		R Omarjee
